# Supplementary material for: Prospective Life Cycle Assessment Suggests Direct Reduced Iron Is the Most Sustainable Pathway to Net-Zero Steelmaking
Source: Ind Eng Chem Res. 2025 Feb 8;64(7):3871–85. doi: 10.1021/acs.iecr.4c03321 (PMC11843611; doi:10.1021/acs.iecr.4c03321)
Supplement: Supplementary file 2 — ie4c03321_si_002.xlsx [file ie4c03321_si_002.xlsx]

## Sheet: BF BOF
database	BF/BOF route-Base case
Activity	Hot rolled coil production, BF/BOF route, 4MtHRC
Production amount	1
reference product	hot rolled coil
type	process
unit	ton
location	GB
comment	Based on International Energy Agency Environmental Projects (IEAGHG)
source	International Energy Agency Environmental Projects (IEAGHG)
Exchanges
name	amount	location	unit	categories	type	reference product	comment
Hot rolled coil, reheating and rolling process	1	GB	ton	Product	process	hot rolled coil	4Mt
Slab cast steel production,	1.05	GB	ton		Technosphre	slab casting	4210526 t/y
Electricity production, power plant without CCS	105.6	GB	kWh		Technosphre	power plant	per ton HRC
Oxygen, Air separation process	0.00376	GB	ton		Technosphre	ASU	15036 t/y
Water, deionised, market for	2000	Europe without Switzerland	kg		Technosphre	water, deionised	8000000 m3/y
air	746		kg		nature	in air	2985364 t/y
Carbon dioxide	57.8		kg	emission	to air		per ton HRC
oxygen	65.8316		kg	emission	to air		per ton HRC
water	84.1345		kg	emission	to air		per ton HRC
nitrogen	575.362		kg	emission	to air	atmospheric	per ton HRC
Sulfur trioxide, GB	0.0064023		kg	emission	to air		per ton HRC
Nitrogen oxides, GB	0.320115		kg	emission	to air		per ton HRC
Particulates, unspecified	0.00288104		kg	emission	to air		per ton HRC
Activity	Slab cast steel production,
Production amount	1.05
reference product	Slab steel
type	process
unit	ton
location	GB
comment	Based on International Energy Agency Environmental Projects (IEAGHG)
source	International Energy Agency Environmental Projects (IEAGHG)
Exchanges
name	amount	location	unit	categories	type	reference product	comment
Slab cast steel production,	1.05	GB	ton	Product	process	slab casting
Refined steel, ladle metallurgy	1.09	GB	ton		Technosphere	ladle metallurgy	4345228 t/y
Electricity, power plant without CCS	10.9	GB	kWh		Technosphere	power plant	per ton HRC
Oxygen, Air separation process	0.0031	GB	ton		Technosphre	ASU	12409 t/y
Water, deionised, market for	914	Europe without Switzerland	kg		Technosphre	water, deionised	3655576 m3/y
Carbon dioxide	0.797		kg	Emission	to air		3188.2 t/y
Activity	Electricity production, power plant without CCS
Production amount	400.1
reference product	Electricity
type	process
unit	kWh
location	GB
comment	Based on International Energy Agency Environmental Projects (IEAGHG)
source	International Energy Agency Environmental Projects (IEAGHG)
Exchanges
name	amount	location	unit	categories	type	reference product	comment
Electricity, power plant without CCS	400.1	GB	kWh	Product	Process	power plant	per ton HRC, without CCS
Natural gas, offshore, high pressure, production	20.9	GB	m3		Technosphere	petroleum and gas production	0.0522 m3/kWh
air	1280		kg		nature	in air	5130503 t/y
Carbon dioxide	982.742		kg	emission	to air		per ton HRC
oxygen	19.1895		kg	emission	to air		per ton HRC
water	106.238		kg	emission	to air		per ton HRC
nitrogen	1559.23		kg	emission	to air	atmospheric	per ton HRC
Sulfur trioxide, GB	0.0189251		kg	emission	to air		per ton HRC
Nitrogen oxides, GB	0.320115		kg	emission	to air		per ton HRC
Particulates, unspecified	0.00288104		kg	emission	to air		per ton HRC
Activity	Oxygen production, Air separation process
Production amount	0.173
reference product	oxygen
type	process
unit	ton
location	GB
comment	Based on International Energy Agency Environmental Projects (IEAGHG)
source	International Energy Agency Environmental Projects (IEAGHG)
Exchanges
name	amount	location	unit	categories	type	reference product	comment
oxygen, Air separation unit	0.173		ton		product	Oxygen production, Air separation process
market for steam, in chemical industry	7.28	RoW	kg		technosphere	cut-off, u	29139 t/y
Electricity, power plant without CCS	66.8	GB	kWh		technosphere	power plant
air	786		kg		nature	in air	3142730 t/y
oxygen	12.9857		kg	emission	to air		per ton HRC
Activity	Refined steel production, ladle metallurgy
Production amount	1.09
reference product	Refined steel
type	process
unit	ton
location	GB
comment	Based on International Energy Agency Environmental Projects (IEAGHG)
source	International Energy Agency Environmental Projects (IEAGHG)
Exchanges
name	amount	location	unit	categories	type	reference product	comment
Refined steel, ladle metallurgy	1.09	GB	ton	Product	process	refined steel	4345228 t/y
Crude steel, Basic oxygen furnace	1.08	GB	ton		Technosphere	Crude steel	4323327 t/y
Lime, lime production	0.00543	GB	ton		Technosphere	lime	21726 t/y
Electricity, power plant without CCS	27.2	GB	kWh		Technosphere	power plant	per ton HRC
Oxygen, Air separation process	0.00326	GB	ton		Technosphre	ASU	13030 t/y
Aluminium, primary, cast alloy slab, market for	1.63	GLO	ton		technosphere	Cut off-U	6518 t/y
Ferromanganese, high coal, market for	11.9	GLO	ton		Technosphere	74.5% Mn, Cut-off	47798 t/y
Carbon dioxide	0.801		kg	emission	to air		3204.8 t/y
Activity	Crude steel production, basic oxygen furnace
Production amount	1.08
reference product	crude steel
type	process
unit	ton
location	GB
comment	Based on International Energy Agency Environmental Projects (IEAGHG)
source	International Energy Agency Environmental Projects (IEAGHG)
Exchanges
name	amount	location	unit	categories	type	reference product	comment
Crude steel, basic oxygen furnace	1.08	GB	ton		process	crude steel	4323327 t/y
Lime, lime production	0.0701	GB	ton		technosphere	Lime productiom	280230 t/y
Hot metal, blast furnace	0.974	GB	ton		technosphere	Blast furnace	3894263 t/y
Electricity, power plant without CCS	21.6	GB	kWh		Technosphere	power plant	per ton HRC
Oxygen, Air separation process	0.0796	GB	ton		Technosphre	ASU	318514 t/y
Water, deionised, market for	418	Europe without Switzerland	kg		Technosphre	water, deionised	1673679 m3/y
Iron ore, 66.2 % Fe, Brazil	5.5		kg		technosphere	market for iron ore, 63% Fe, crude ore, GLO	21883 t/y
Dolomite, dolomite, market for	11.9	RER	kg		technosphere	dolomite, cut-off	47640 t/y	put the distance as 0.0438196700916739 tkm
Carbon dioxide	50.2		kg	emission	to air		200882.8 t/y
Basic oxygen furnace slag, residual material landfill, treatment of	32.1	GLO	kg	treatment	waste treatment
Activity	Hot metal production, blast furnace
Production amount	0.992
reference product	hot metal
type	process
unit	ton
location	GB
comment	Based on International Energy Agency Environmental Projects (IEAGHG)
source	International Energy Agency Environmental Projects (IEAGHG)
Exchanges
name	amount	location	unit	categories	type	reference product	comment
Hot metal, blast furnace	0.992	GB	ton		process	hot metal	3968756 t/y
Sinter, Sinter production	1.11	GB	ton		technosphere	Sinter	4445559 t/y
Coke, coking	0.367	GB	ton		technosphere	Coke	1466917 t/y
Limestone, unprocessed, GB	13.3	GB	kg		technosphere	market for Limestone, unprocessed, IN	See end of doc to see what should be changed
Hard coal, hard coal, market for	164	RNA	kg		technosphere	market for hard coal	655708 t/y
Iron ore, 57.95 % Fe, Australia	131	Aust	kg		technosphere	market for iron ore, 46% Fe, crude ore, GLO	523304 t/y	lump ores contain 61% Fe. Goes through beneficiation
Iron ore, 66.2 % Fe, Brazil	356	Br	kg		technosphere	market for iron ore, 63% Fe, crude ore, GLO	1424671 t/y	ore pellets contain 65%Fe . The best substitution option for them is these iron ores. Goes through beneficiation.
Oxygen, Air separation process	0.0679	GB	ton		Technosphre	ASU	271438 t/y
Electricity, power plant without CCS	102.9	GB	kWh		technosphere	power plant
Water, deionised, market for	871	Europe without Switzerland	kg		Technosphre	water, deionised	3483639 m3/y
carbon dioxide	435.069		kg	emission	to air		per ton HRC
oxygen	8.85		kg	emission	to air		per ton HRC
water	39.7309		kg	emission	to air		per ton HRC
nitrogen	634.474		kg	emission	to air	atmospheric	per ton HRC
Sulfur trioxide, GB	0.0089863		kg	emission	to air		per ton HRC
Nitrogen oxides, GB	0.0539178		kg	emission	to air		per ton HRC
Particulates, unspecified	0.00404383		kg	emission	to air		per ton HRC
Blast Furnace Sludge, residual material landfill, treatment of	4.41	Europe without Switzerland	kg	wate treatment
Blast Furnace Slag, residual material landfill, treatment of	316	RoW	kg
Activity	Coke production, coking
Production amount	0.425
reference product	Coke
type	process
unit	ton
location	GB
comment	Based on International Energy Agency Environmental Projects (IEAGHG)
source	International Energy Agency Environmental Projects (IEAGHG)
Exchanges
name	amount	location	unit	categories	type	reference product	comment
Coke, coking	0.425	GB	ton		process	coke	1698457 t/y
Hard coal, hard coal, market for	569	RNA	kg		technosphere	hard coal,cut-off	2277702 t/y
Electricity, power plant without CCS	14.3	GB	kWh		technosphere	power plant
Water, deionised, market for	733	Europe without Switzerland	kg		Technosphre	water, deionised	3483639 m3/y
Air	601		kg		nature	in air	2402783 t/y
carbon dioxide	191.538		kg	emission	to air		per ton HRC
oxygen	47.1312		kg	emission	to air		per ton HRC
water	57.1177		kg	emission	to air		per ton HRC
nitrogen	573.439		kg	emission	to air	atmospheric	per ton HRC
Sulfur trioxide, GB	0.006876		kg	emission	to air		per ton HRC
Nitrogen oxides, GB	0.0028		kg	emission	to air		per ton HRC
Particulates, unspecified	0.00126		kg	emission	to air		per ton HRC
Activity	Lime production, lime
Production amount	0.0866
reference product	Lime
type	process
unit	ton
location	GB
comment	Based on International Energy Agency Environmental Projects (IEAGHG)
source	International Energy Agency Environmental Projects (IEAGHG)
Exchanges
name	amount	location	unit	categories	type	reference product	comment
Lime, lime production	0.0866	GB	ton		process	Lime	346410 t/y
Limestone, unprocessed, GB	148	GB	kg		technosphere	market for limestone, Unprocessed, IN	See end of doc for changes that should be made
Electricity, power plant without CCS	2.6	GB	kWh		technosphere	power plant
Air	184		kg		nature	in air	736814 t/y
carbon dioxide	71.657		kg	emission	to air		per ton HRC
oxygen	20.8505		kg	emission	to air		per ton HRC
water	19.0106		kg	emission	to air		per ton HRC
nitrogen	141.557		kg	emission	to air	atmospheric	per ton HRC
Sulfur trioxide, GB	0.001879		kg	emission	to air		per ton HRC
Nitrogen oxides, GB	0.005637		kg	emission	to air		per ton HRC
Particulates, unspecified	0.00084555		kg	emission	to air		per ton HRC
Activity	Sinter production, Sintering
Production amount	1.11
reference product	Sinter, Sinter plant
type	process
unit	ton
location	GB
comment	Based on International Energy Agency Environmental Projects (IEAGHG)
source	International Energy Agency Environmental Projects (IEAGHG)
Exchanges
name	amount	location	unit	categories	type	reference product	comment
sinter, sintering	1.11	GB	ton		process	sinter	4445559 t/y
Lime, lime production	0.0111	GB	ton		technosphere	lime	44456 t/y
Coke, coking	0.0579	GB	ton		technosphere	coke	231540 t/y
Limestone, unprocessed, GB	131	GB	kg		technosphere	market for limestone	523103 t/y
Olivine, market for	22.8	Norway	kg		technosphere	market for basalt, GLO	91261 t/y
Irone ore, 57.95% Fe, Australia	88.1	Australia	kg		technosphere	market for iron ore, 46% Fe, crude ore, GLO
Iron ore, 69.77 % Fe, Sweden	61.6	Sweden	kg		technosphere	market for iron ore, 63% Fe, crude ore, GLO
Iron ore, 66.2 % Fe, brazil	730.8	Brazil	kg		technosphere	market for iron ore, 63% Fe, crude ore, GLO
Water, deionised, market for	331	Europe without Switzerland	kg		Technosphre	water, deionised	3483639 m3/y
Electricity, power plant without CCS	35.6	GB	kWh		technosphere	power plant	per ton HRC
Air	3160		kg		nature	in air	per ton HRC
carbon dioxide	250.829		kg	emission	to air		per ton HRC
carbon monoxide	24.5599		kg	emission	to air		per ton HRC
oxygen	564.784		kg	emission	to air		per ton HRC
water	147.287		kg	emission	to air		per ton HRC
nitrogen	2411.48		kg	emission	to air	atmospheric	per ton HRC
Sulfur trioxide, GB	0.796335		kg	emission	to air		per ton HRC
Nitrogen oxides, GB	0.53089		kg	emission	to air		per ton HRC
Particulates, unspecified	0.011945		kg	emission	to air		per ton HRC
Limestone, unprocessed, GB
market for limestone, unprocessed	india	cut-off, U
change the electricity to :
market for electricity, medium voltage,	GB	cut-off, U
Change the transport to:
lorry
change the distance to:
200 km
Limestone, unprocessed, quarry operation	India
change the electricity to :
market for electricity, medium voltage,	GB	cut-off, U
Olivine, norway
market for basalt, GLO, cut-off
change the basalt quarry operation to olivine quarry operation, RER, cut-off
Change the transport to:
Transport, freight train {GLO}| market group for | Cut-off, U	0.0121	tkm
based on the distance to norway
Iron ore, 66.2 % Fe, Brazil
market for iron ore, 63% Fe, crude ore, GLO
change the iron content in the iron ore mine operation section to
Iron ore, 66.2 % Fe, Brazil	0.5995	kg	based on the beneficiation
change the transport, fright, sea value to	0.5338	tmile	distance from brazil to uk
Iron ore, 69.77 % Fe, Sweden
market for iron ore, 63% Fe, crude ore, GLO
change the iron content in the iron ore mine operation section to
Iron	0.5689	kg	based on the beneficiation
change the transport, fright, lorry value to	0.777335	tmile	distance from sweden to stavanger
change the transport, fright, sea value to	1.5253	tmile	distance from stavanger to the UK
Iron ore, 57.95 % Fe, Australia
market for iron ore, 46% Fe, crude ore, GLO
change the iron content in the iron ore mine operation section to
Iron	0.3425	kg	based on the beneficiation
change the transport, freight, sea value to	9.52	tmile	distance from Australia to the UK

## Sheet: CCS
database	BF/BOF route- with carbon capture plant and storage, capturing from SGP, lime production, coking, BF
Activity	Hot rolled coil production, BF/BOF route, 4MtHRC
Production amount	1
reference product	hot rolled coil
type	process
unit	ton
location	GB
comment	Based on International Energy Agency Environmental Projects (IEAGHG)
source	International Energy Agency Environmental Projects (IEAGHG)
Exchanges
name	amount	location	unit	categories	type	reference product	comment
Hot rolled coil, reheating and rolling process	1	GB	ton	Product	process	hot rolled coil	4Mt
Slab cast steel production,	1.05	GB	ton		Technosphre	slab casting	4210526 t/y
Electricity production, power plant without CCS	105.6	GB	kWh		Technosphre	power plant	per ton HRC
Oxygen, Air separation process	0.00376	GB	ton		Technosphre	ASU	15036 t/y
Capture and compression,	1.53		ton		Technosphre	Capture and compression plant
Water, deionised, market for	2000	Europe without Switzerland	kg		Technosphre	water, deionised	8000000 m3/y
air	746		kg		nature	in air	2985364 t/y
Carbon dioxide	57.8		kg	emission	to air		per ton HRC
oxygen	65.8316		kg	emission	to air		per ton HRC
water	84.1345		kg	emission	to air		per ton HRC
nitrogen	575.362		kg	emission	to air	atmospheric	per ton HRC
Sulfur trioxide, GB	0.0064023		kg	emission	to air		per ton HRC
Nitrogen oxides, GB	0.320115		kg	emission	to air		per ton HRC
Particulates, unspecified	0.00288104		kg	emission	to air		per ton HRC
Activity	Slab cast steel production,
Production amount	1.05
reference product	Slab steel
type	process
unit	ton
location	GB
comment	Based on International Energy Agency Environmental Projects (IEAGHG)
source	International Energy Agency Environmental Projects (IEAGHG)
Exchanges
name	amount	location	unit	categories	type	reference product	comment
Slab cast steel production,	1.05	GB	ton	Product	process	slab casting
Refined steel, ladle metallurgy	1.09	GB	ton		Technosphere	ladle metallurgy	4345228 t/y
Electricity, power plant without CCS	10.9	GB	kWh		Technosphere	power plant	per ton HRC
Oxygen, Air separation process	0.0031	GB	ton		Technosphre	ASU	12409 t/y
Water, deionised, market for	914	Europe without Switzerland	kg		Technosphre	water, deionised	3655576 m3/y
Carbon dioxide	0.797		kg	Emission	to air		3188.2 t/y
Activity	Electricity production, power plant with CCS
Production amount	621.7
reference product	Electricity
type	process
unit	kWh
location	GB
comment	Based on International Energy Agency Environmental Projects (IEAGHG)
source	International Energy Agency Environmental Projects (IEAGHG)
Exchanges
name	amount	location	unit	categories	type	reference product	comment
Electricity, power plant with CCS	621.7	GB	kWh		Process	power plant	per ton HRC, without CCS
Natural gas, offshore, high pressure, production	97.3	GB	m3		Technosphere	petroleum and gas production	cut-off	0.1565m3/kWh
Gas power plant, combined cycle, 400MW electrical, market for	2.19e-12	GLO	p	unit	Technosphere
air	4080		kg		nature	in air	16337026 t/y
Carbon dioxide	277.303		kg	emission	to air		per ton HRC
oxygen	592.271		kg	emission	to air		per ton HRC
water	194.985		kg	emission	to air		per ton HRC
nitrogen	2986.57		kg	emission	to air	atmospheric	per ton HRC
Sulfur trioxide, GB	0.0189251		kg	emission	to air		per ton HRC
Nitrogen oxides, GB	0.320115		kg	emission	to air		per ton HRC
Particulates, unspecified	0.00288104		kg	emission	to air		per ton HRC
Activity	Oxygen production, Air separation process
Production amount	0.173
reference product	oxygen
type	process
unit	ton
location	GB
comment	Based on International Energy Agency Environmental Projects (IEAGHG)
source	International Energy Agency Environmental Projects (IEAGHG)
Exchanges
name	amount	location	unit	categories	type	reference product	comment
Oxygen, Air separation unit	0.173	GB	ton	Product	Process	Air separation unit
Steam, Steam generation plant	20.2	GB	MJ		technosphere	cut-off, u	29139 t/y
Electricity, power plant with CCS	66.8	GB	kWh		technosphere	Electricity production, power plant with CCS
Air separation facility, market for	6.25e-07	GLO	p	Unit	technosphere
air	786		kg		nature	in air	3142730 t/y
oxygen	12.9857		kg	emission	to air
Activity	Steam production, steam Generation Plant
Production amount	4891.6
reference product	Steam, steam Generation Plant-CCS
type	process
unit	MJ
location	GB
comment	Based on International Energy Agency Environmental Projects (IEAGHG)
source	International Energy Agency Environmental Projects (IEAGHG)
Exchanges
name	amount	location	unit	categories	type	reference product	comment
Steam, steam generation plant	4891.6	GB	MJ		Process	Steam Genration Unit	per 1 ton HRC
Natural gas, offshore, high pressure, production	41.1	GB	m3		technosphere	cut-off, u	0.0084 m3/y
Electricity, power plant with CCS	25.3	GB	kWh		technosphere	power plant
Gas boiler, market for	0.1	GLO	p	Unit	technosphere	Steam boiler
air	1550		kg		nature	in air	6185164 t/y
carbon dioxide	105.905	GB	kg	emission	to air		90% of CO2 emission from base case is captured
oxygen	21.8693	GB	kg	emission	to air
water	144.268	GB	kg	emission	to air
Nitrogen	1817.96	GB	kg	emission	to air
Sulfur trioxide, GB	5e-08		kg	emission	to air		per ton HRC
Nitrogen oxides, GB	9.84537e-06		kg	emission	to air		per ton HRC
Particulates, unspecified	2.5e-07		kg	emission	to air		per ton HRC
Activity	Refined steel production, ladle metallurgy
Production amount	1.09
reference product	Refined steel
type	process
unit	ton
location	GB
comment	Based on International Energy Agency Environmental Projects (IEAGHG)
source	International Energy Agency Environmental Projects (IEAGHG)
Exchanges
name	amount	location	unit	categories	type	reference product	comment
Refined steel, ladle metallurgy	1.09	GB	ton		process	refined steel	4345228 t/y
Crude steel, Basic oxygen furnace	1.08	GB	ton		Technosphere	Crude steel	4323327 t/y
Lime, lime production	0.00543	GB	ton		Technosphere	lime	21726 t/y
Electricity, power plant with CCS	27.2	GB	kWh		Technosphere	power plant	per ton HRC
Oxygen, Air separation process	0.00326	GB	ton		Technosphre	ASU	13030 t/y
Aluminium, primary, cast alloy slab, market for	1.63	GLO	kg		technosphere	Cut off-U	6518 t/y
Ferromanganese, high coal, market for	11.9	GLO	kg		Technosphere	74.5% Mn, Cut-off	47798 t/y
Carbon dioxide	0.801		kg	emission	to air		3204.8 t/y
Activity	Crude steel production, basic oxygen furnace
Production amount	1.08
reference product	crude steel
type	process
unit	ton
location	GB
comment	Based on International Energy Agency Environmental Projects (IEAGHG)
source	International Energy Agency Environmental Projects (IEAGHG)
Exchanges
name	amount	location	unit	categories	type	reference product	comment
Crude steel, basic oxygen furnace	1.08	GB	ton		process	crude steel	4323327 t/y
Lime, lime production	0.0701	GB	ton		technosphere	Lime productiom	280230 t/y
Hot metal, blast furnace	0.974	GB	ton		technosphere	Blast furnace	3894263 t/y
Electricity, power plant with CCS	21.6	GB	kWh		Technosphere	power plant	per ton HRC
Oxygen, Air separation process	0.0796	GB	ton		Technosphre	ASU	318514 t/y
water, deionised, market for	418	Europe without Switzerland	kg		Technosphre	water, deionised	1673679 m3/y
Iron ore, 66.2 % Fe, Brazil	5.5		kg		technosphere	crude ore, 62% Fe, GLO	21883 t/y
dolomite, dolomite, market for	11.9	RER	kg		technosphere	dolomite, cut-off	47640 t/y
Carbon dioxide	50.2		kg	emission	to air		200882.8 t/y
Basic oxygen furnace slag, residual material landfill, treatment of	32.1	GLO	kg	treatment	waste treatment
Activity	Hot metal production, blast furnace
Production amount	0.992
reference product	hot metal
type	process
unit	ton
location	GB
comment	Based on International Energy Agency Environmental Projects (IEAGHG)
source	International Energy Agency Environmental Projects (IEAGHG)
Exchanges
name	amount	location	unit	categories	type	reference product	comment
Hot metal, blast furnace	0.992	GB	ton	product	process	hot metal	3968756 t/y
Sinter, Sinter production	1.11	GB	ton		technosphere	Sinter	4445559 t/y
Coke, coke production	0.367	GB	ton		technosphere	Coke	1466917 t/y
limestone, unprocessed	13.3	GB	kg		technosphere	market for limestone, unprocessed, IN	53027 t/y
Hard coal, hard coal, market for	164	RNA	kg		technosphere	market for hard coal	655708 t/y
Iron ore, 57.95 % Fe, Australia	131	Aust	kg		technosphere	market for iron ore, 46% Fe, crude ore, GLO	523304 t/y	lum ores contain 61% Fe.
Iron ore, 66.2 % Fe, Brazil	356	Br	kg		technosphere	market for iron ore, 63% Fe, crude ore, GLO	1424671 t/y	ore pellets contain 65%Fe . The best substitution option for them is these iron ores.
Oxygen, Air separation process	0.0679	GB	ton		Technosphre	ASU	271438 t/y
Electricity, power plant with CCS	102.9	GB	kWh		technosphere	power plant
market for water, deionised	871	Europe without Switzerland	kg		Technosphre	water, deionised	3483639 m3/y
Steam, steam generation plant	21.9	GB	MJ		Technosphre
carbon dioxide	61.2764		kg	emission	to air		per ton HRC	of CO2 emission from base case is captured
oxygen	8.84664		kg	emission	to air		per ton HRC
water	39.7309		kg	emission	to air		per ton HRC
nitrogen	634.474		kg	emission	to air	atmospheric	per ton HRC
Sulfur trioxide, GB	0.00089863		kg	emission	to air		per ton HRC
Nitrogen oxides, GB	0.0532438		kg	emission	to air		per ton HRC
Particulates, unspecified	0.00202192		kg	emission	to air		per ton HRC
Blast Furnace Sludge, residual material landfill, treatment of	4.41	Europe without Switzerland	kg	wate treatment
Blast Furnace Slag, residual material landfill, treatment of	316	RoW	kg
Activity	Coke production, coking
Production amount	0.425
reference product	Coke
type	process
unit	ton
location	GB
comment	Based on International Energy Agency Environmental Projects (IEAGHG)
source	International Energy Agency Environmental Projects (IEAGHG)
Exchanges
name	amount	location	unit	categories	type	reference product	comment
Coke, coke production	0.425	GB	ton	product	process	coke	1698457 t/y
Hard coal, hard coal, market for	569	RNA	kg		technosphere	hard coal,cut-off	2277702 t/y
Electricity, power plant with CCS	14.3	GB	kWh		technosphere	power plant
Steam, steam generation plant	169.6	GB	MJ		Technosphre
water, deionised, market for	733	Europe without Switzerland	kg		Technosphre	water, deionised	3483639 m3/y
Air	601		kg		nature	in air	2402783 t/y
carbon dioxide	19.1539		kg	emission	to air		per ton HRC	of CO2 emission from base case is captured
oxygen	47.1312		kg	emission	to air		per ton HRC
water	57.1177		kg	emission	to air		per ton HRC
nitrogen	573.439		kg	emission	to air	atmospheric	per ton HRC
Sulfur trioxide, GB	0.0006876		kg	emission	to air		per ton HRC
Nitrogen oxides, GB	0.002765		kg	emission	to air		per ton HRC
Particulates, unspecified	0.00063		kg	emission	to air		per ton HRC
Activity	Lime production, lime
Production amount	0.0866
reference product	Lime
type	process
unit	ton
location	GB
comment	Based on International Energy Agency Environmental Projects (IEAGHG)
source	International Energy Agency Environmental Projects (IEAGHG)
Exchanges
name	amount	location	unit	categories	type	reference product	comment
Lime, lime production	0.0866	GB	ton		process	Lime	346410 t/y
Limestone, unprocessed, market for	148	GB	kg		technosphere	market for limestone, unprocessed, IN	591361 t/y
Electricity, power plant with CCS	2.6	GB	kWh		technosphere	power plant
Air	184		kg		nature	in air	736814 t/y
carbon dioxide	7.1657		kg	emission	to air		per ton HRC	of CO2 emission from base case is captured
oxygen	20.8505		kg	emission	to air		per ton HRC
water	19.0106		kg	emission	to air		per ton HRC
nitrogen	141.557		kg	emission	to air	atmospheric	per ton HRC
Sulfur trioxide, GB	0.0001879		kg	emission	to air		per ton HRC
Nitrogen oxides, GB	0.00556654		kg	emission	to air		per ton HRC
Particulates, unspecified	0.000422775		kg	emission	to air		per ton HRC
Activity	Sinter, Sinter plant
Production amount	1.11
reference product	Sinter, Sinter plant
type	process
unit	ton
location	GB
comment	Based on International Energy Agency Environmental Projects (IEAGHG)
source	International Energy Agency Environmental Projects (IEAGHG)
Exchanges
name	amount	location	unit	categories	type	reference product	comment
sinter, sinter plant	1.11	GB	ton	product	process	sinter	4445559 t/y
Lime, lime production	0.0111	GB	ton		technosphere	lime	44456 t/y
Coke, coke production	0.0579	GB	ton		technosphere	coke	231540 t/y
Limestone, unprocessed, market for	131	GB	kg		technosphere	market for limestone, unprocessed, IN	523103 t/y
Olivine, market for	22.8	Norway	kg		technosphere	market for basalt, GLO, cut-off	91261 t/y
irone ore, 57.95% Fe, Australia	88.1	Australia	kg		technosphere	market for iron ore, 46% Fe, crude ore, GLO
iron ore, 69.77 % Fe, Sweden	61.6	Sweden	kg		technosphere	market for iron ore, 63% Fe, crude ore, GLO
iron ore, 66.2 % Fe, Brazil	730.8	Brazil	kg		technosphere	market for iron ore, 63% Fe, crude ore, GLO
water, deionised, market for	331	Europe without Switzerland	kg		Technosphre	water, deionised	3483639 m3/y
Electricity, power plant with CCS	35.6	GB	kWh		technosphere	power plant	per ton HRC
Air	3160		kg		nature	in air	per ton HRC
carbon dioxide	250.829		kg	emission	to air		per ton HRC
carbon monoxide	24.5599		kg	emission	to air		per ton HRC
oxygen	564.784		kg	emission	to air		per ton HRC
water	147.287		kg	emission	to air		per ton HRC
nitrogen	2411.48		kg	emission	to air	atmospheric	per ton HRC
Sulfur trioxide, GB	0.796335		kg	emission	to air		per ton HRC
Nitrogen oxides, GB	0.53089		kg	emission	to air		per ton HRC
Particulates, unspecified	0.011945		kg	emission	to air		per ton HRC
Activity	Capture and Compression
Production amount	1
reference product	Capture Plant, post combustion, natural gas, 400 km pipeline, storage 3000m
type	process
unit	kg
location	GB
comment	Based on Qiu et al,
source	DOI: 10.1038/s41467-022-31146-1
Exchanges
name	amount	location	unit	categories	type	reference product	comment
Captured and compressed CO2	1	GB	kg	product	process
Water, cooling, unspecified natural origin/m3	0.0832		m3	nature	in water
Stored CO2, natural gas, post, 400 km pipeline, storage 3000m/2025	1	GB	kg		Technosphere	CO2 storage/natural gas, post, 400km pipeline, storage 3000m/2025_AA
Absorption chiller, 100 kW, market for	7.44e-10	GLO	p	unit	Technosphere
Charcoal, market for	8.26e-05	GLO	kg		Technosphere
Gas turbine, 10 MW electrical, market for	3.31e-10	GLO	p	unit	Technosphere
Liquid storage tank, organic chemicals, market for	5.14 E-12	GLO	p	unit	Technosphere
Monoethanolamine, market for	0.000284	GLO	kg		Technosphere
Pump, 40W, market for	5.79e-10	GLO	p	unit	Technosphere
Sodium hydroxide, without water, in 50% solution, market for	0.000304	GLO	kg		Technosphere
Electricity, power plant with CCS	0.128301	GB	kWh		Technosphere	power plant
Steam, steam generation plant	3.11758	G B	MJ		Technosphere
Monoethanolamine	6e-06		kg	emission	to air
Ammonia	0.000123		kg	emission	to air
Spent solvent mixture, hazardous waste incineration, treatment of	0.000227	CH	kg	waste	waste treatment
Activity	CO2 storage/natural gas, post, 400km pipeline, storage 3000m/2025_AA
Production amount	1
reference product	Capture Plant, post combustion, natural gas, 400 km pipeline, storage 3000m
type	process
unit	kg
location	GB
comment	Based on Qiu et al,
source	DOI: 10.1038/s41467-022-31146-1
Exchanges
name	amount	location	unit	categories	type	reference product	comment
Stored CO2, natural gas, post, 400 km pipeline, storage 3000m/2025	1	GB	kg	process	product
deep borehole, drilling	5.07e-08		m	process	Technosphere
Gas turbine, 10 MW electrical, market for	2.54e-11	GLO	p	unit	Technosphere
transport, pipeline, supercritical CO2, 200km w recompression	0.0307		tkm	transport	Technosphere
transport, pipeline, supercritical CO2, 200km w/o recompression	0.0307		tkm	transport	Technosphere
Electricity, medium voltage, market group for	0.0334	ENTSO-E	kWh		Technosphere
Activity	drilling, deep borehole/m
production amount	1
reference product	drilling, deep borehole/m
type	process
unit	meter
location	RER
comment	Based on Qiu et al,
source	DOI: 10.1038/s41467-022-31146-1
Exchanges
name	amount	location	unit	categories	type	uncertainty type	loc	scale	allocation	comment	negative	reference product	simapro name
AOX, Adsorbable Organic Halogen as Cl	4.78e-07		kilogram	water::surface water	biosphere	2	-14.5537	0			0
Aluminium	0.06		kilogram	water::surface water	biosphere	2	-2.81341	0			0
Arsenic, ion	0.00042		kilogram	water::surface water	biosphere	2	-7.77526	0			0
BOD5, Biological Oxygen Demand	0.3		kilogram	water::surface water	biosphere	2	-1.20397	0			0
Barium	0.006		kilogram	water::surface water	biosphere	2	-5.116	0			0
Boron	0.009		kilogram	water::surface water	biosphere	2	-4.71053	0			0
COD, Chemical Oxygen Demand	3		kilogram	water::surface water	biosphere	2	1.09861	0			0
Calcium, ion	0.6		kilogram	water::surface water	biosphere	2	-0.510826	0			0
Chloride	6		kilogram	water::surface water	biosphere	2	1.79176	0			0
Chromium, ion	0.0006		kilogram	water::surface water	biosphere	2	-7.41858	0			0
DOC, Dissolved Organic Carbon	0.3		kilogram	water::surface water	biosphere	2	-1.20397	0			0
Fluoride	0.003		kilogram	water::surface water	biosphere	2	-5.80914	0			0
Hydrocarbons, aromatic	0.003		kilogram	water::surface water	biosphere	2	-5.80914	0			0
Iron, ion	0.18		kilogram	water::surface water	biosphere	2	-1.7148	0			0
Magnesium	0.12		kilogram	water::surface water	biosphere	2	-2.12026	0			0
Manganese	0.003		kilogram	water::surface water	biosphere	2	-5.80914	0			0
Methane, dichloro-, HCC-30	0.06		kilogram	water::surface water	biosphere	2	-2.81341	0			0
Particulates, > 10 um	0.0148		kilogram	air::non-urban air or from high stacks	biosphere	2	-4.21313	0			0
Phosphorus	0.0012		kilogram	water::surface water	biosphere	2	-6.72543	0			0
Potassium, ion	0.9		kilogram	water::surface water	biosphere	2	-0.105361	0			0
Silicon	0.03		kilogram	water::surface water	biosphere	2	-3.50656	0			0
Sodium, ion	6		kilogram	water::surface water	biosphere	2	1.79176	0			0
Strontium	0.018		kilogram	water::surface water	biosphere	2	-4.01738	0			0
Sulfur	0.12		kilogram	water::surface water	biosphere	2	-2.12026	0			0
TOC, Total Organic Carbon	0.3		kilogram	water::surface water	biosphere	2	-1.20397	0			0
Water, well, in ground	3.34		cubic meter	natural resource::in water	biosphere	2	1.20597	0			0
Zinc, ion	0.0012		kilogram	water::surface water	biosphere	2	-6.72543	0			0
drilling, deep borehole/m	1	RER	meter	NEEDS_2000::CCS	production				100	Europe			drilling, deep borehole/m/RER U
activated bentonite production	20	DE	kilogram	Materials/fuels	technosphere	2	2.99573	0			0	activated bentonite	Bentonite, at processing/DE U
barite production	270	RER	kilogram	Materials/fuels	technosphere	2	5.59842	0			0	barite	Barite, at plant/RER U
cement production, Portland	200	CH	kilogram	Materials/fuels	technosphere	2	5.29832	0			0	cement, Portland	Portland cement, strength class Z 52.5, at plant/CH U
diesel, burned in diesel-electric generating set, 18.5kW	6300	GLO	megajoule	Materials/fuels	technosphere	2	8.7483	0			0		Diesel, burned in diesel-electric generating set/GLO U
lignite mine operation	0.2	RER	kilogram	Materials/fuels	technosphere	2	-1.60944	0			0	lignite	Lignite, at mine/RER U
market for chemical, organic	9.05	GLO	kilogram	Materials/fuels	technosphere	2	2.20276	0			0		Chemicals organic, at plant/GLO U
market for chemicals, inorganic	42.2	GLO	kilogram	Materials/fuels	technosphere	2	3.74242	0			0		Chemicals inorganic, at plant/GLO U
market for lubricating oil	60	RER	kilogram	Materials/fuels	technosphere	2	4.09434	0			0		Lubricating oil, at plant/RER U
market for steel, low-alloyed	210	GLO	kilogram	Materials/fuels	technosphere	2	5.34711	0			0		Steel, low-alloyed, at plant/RER U
market for transport, freight train	487	Europe without Switzerland	ton kilometer	Materials/fuels	technosphere	2	6.18826	0			0		Transport, freight, rail/RER U
market for transport, freight, lorry, unspecified	81.1	RER	ton kilometer	Materials/fuels	technosphere	2	4.39568	0			0		Transport, lorry >16t, fleet average/RER U
treatment of drilling waste, landfarming	237	CH	kilogram	Waste to treatment	technosphere	2	5.46806	0			0	drilling waste	Disposal, drilling waste, 71.5% water, to landfarming/CH U
treatment of drilling waste, residual material landfill	158	CH	kilogram	Waste to treatment	technosphere	2	5.0626	0			0	drilling waste	Disposal, drilling waste, 71.5% water, to residual material landfill/CH U
treatment of hazardous waste, hazardous waste incineration	5	CH	kilogram	Waste to treatment	technosphere	2	1.60944	0			0		Disposal, hazardous waste, 25% water, to hazardous waste incineration/CH U
Activity	transport, pipeline, supercritical CO2, 200km w recompression
production amount	1
reference product	transport, pipeline, supercritical CO2, 200km w recompression
type	process
unit	ton kilometer
location	RER
comment	Based on Qiu et al,
source	DOI: 10.1038/s41467-022-31146-1
Exchanges
name	amount	location	unit	categories	type	uncertainty type	loc	scale	allocation	comment	negative	simapro name
Carbon dioxide, fossil	0.00026		kilogram	air::urban air close to ground	biosphere	2	-8.25483	0			0
transport, pipeline, supercritical CO2, 200km w recompression	1	RER	ton kilometer	NEEDS_2000::CCS	production				100	Europe		transport, pipeline, supercritical CO2, 200km w recompression/RER U
market for gas turbine, 10MW electrical	4.22e-11	GLO	unit	Materials/fuels	technosphere	2	-23.8886	0			0	Gas turbine, 10MWe, at production plant/RER/I U
market group for electricity, medium voltage	0.0389	ENTSO-E	kilowatt hour	Materials/fuels	technosphere	2	-3.24676	0			0	Electricity, medium voltage, production UCTE, at grid/UCTE U
pipeline, supercritical CO2/km	4.22e-06	RER	meter	Materials/fuels	technosphere	2	4.22e-06	0			0	pipeline, supercritical CO2/km/RER/I U
Activity	transport, pipeline, supercritical CO2, 200km w/o recompression
production amount	1
reference product	transport, pipeline, supercritical CO2, 200km w/o recompression
type	process
unit	ton kilometer
location	RER
comment	Based on Qiu et al,
source	DOI: 10.1038/s41467-022-31146-1
Exchanges
name	amount	location	unit	categories	type	uncertainty type	loc	scale	allocation	comment	negative	simapro name
Carbon dioxide, fossil	0.00026		kilogram	air::urban air close to ground	biosphere	2	-8.25483	0			0
transport, pipeline, supercritical CO2, 200km w/o recompression	1	RER	ton kilometer	NEEDS_2000::CCS	production				100	Europe		transport, pipeline, supercritical CO2, 200km w/o recompression/RER U
pipeline, supercritical CO2/km	4.22e-06	RER	meter	Materials/fuels	technosphere	2	4.22e-06	0			0	pipeline, supercritical CO2/km/RER/I U
Activity	pipeline, supercritical CO2/km
production amount	1
reference product	pipeline, supercritical CO2/km
type	process
unit	kilometer
location	RER
comment	Based on Qiu et al,
source	DOI: 10.1038/s41467-022-31146-1
Exchanges
name	amount	location	unit	categories	type	uncertainty type	loc	scale	allocation	comment	negative	reference product	simapro name
Occupation, construction site	3330		square meter-year	natural resource::land	biosphere	2	8.11073	0			0
Transformation, from forest, unspecified	2000		square meter	natural resource::land	biosphere	2	7.6009	0			0
Transformation, to heterogeneous, agricultural	2000		square meter	natural resource::land	biosphere	2	7.6009	0			0
Water, unspecified natural origin	187		cubic meter	natural resource::in water	biosphere	2	5.23111	0			0
pipeline, supercritical CO2/km	1000	RER	meter	NEEDS_2000::CCS	production		1000		100	Europe			pipeline, supercritical CO2/km/RER/I U
drawing of pipe, steel	270000	RER	kilogram	Materials/fuels	technosphere	2	12.5062	0			0	drawing of pipe, steel	Drawing of pipes, steel/RER U
gravel and sand quarry operation	4400000	CH	kilogram	Materials/fuels	technosphere	2	15.2971	0			0	sand	Sand, at mine/CH U
market for diesel, burned in building machine	3310000	GLO	megajoule	Materials/fuels	technosphere	2	15.0125	0			0		Diesel, burned in building machine/GLO U
market for steel, low-alloyed	270000	GLO	kilogram	Materials/fuels	technosphere	2	12.5062	0			0		Steel, low-alloyed, at plant/RER U
market for stone wool, packed	5120	GLO	kilogram	Materials/fuels	technosphere	2	8.54091	0			0	stone wool, packed	Rock wool, packed, at plant/CH U
market for transport, freight train	55100	Europe without Switzerland	ton kilometer	Materials/fuels	technosphere	2	10.9169	0			0		Transport, freight, rail/RER U
market for transport, freight, lorry, unspecified	315000	RER	ton kilometer	Materials/fuels	technosphere	2	12.6603	0			0		Transport, lorry >16t, fleet average/RER U
transport, helicopter	26	GLO	hour	Materials/fuels	technosphere	2	3.2581	0			0		Transport, helicopter/GLO U
transport, helicopter, LTO cycle	10.4	GLO	unit	Materials/fuels	technosphere	2	2.34181	0			0		Transport, helicopter, LTO cycle/GLO U
treatment of inert waste, inert material landfill	4400000	CH	kilogram	Waste to treatment	technosphere	2	15.2971	0			0		Disposal, inert waste, 5% water, to inert material landfill/CH U
treatment of scrap steel, inert material landfill	135000	CH	kilogram	Waste to treatment	technosphere	2	11.813	0			0	scrap steel	Disposal, steel, 0% water, to inert material landfill/CH U
treatment of waste mineral wool, inert material landfill	5120	CH	kilogram	Waste to treatment	technosphere	2	8.54091	0			0	waste mineral wool, for final disposal	Disposal, mineral wool, 0% water, to inert material landfill/CH U

## Sheet: Biomass
database	BF/BOF route- Biomass substitution with coal and coke in BF, coke plant, and sintering, feeding biomass in coke making, blast furnace and sintering
Activity	Torrefaction, torrefied wood pellets
Production amount	0.63
reference product	wood pellets
type	process
unit	g
location	GB
comment	Based on a study by Yan et el. 2010. and Prins 2006.
source	(10.1021/ef901273n)(10.1016/j.energy.2006.03.008)
Exchanges
name	amount	location	unit	categories	type	reference product	comment
Torrefied wood pellts, torrefaction	0.63	GB	g		process	wood chips
Natural gas, , high pressure, offshore, production	6.25e-06	GB	m3		technosphere	cut-off- U	per 0.63 wood pellets produced
market for wood chips, wet, as dry mass	1	CA-QC	g		technosphere	cut-off- U	transported to GB
Wood pellet factory, market for	2.52e-13	GLO	p		technosphere	cut-off- U
water, for cooling, unspecified natural origin	4.99e-06	GB	m3		nature	cooling
water	0.000104762		kilogram	emission	to air	emission
Acetic acid	0.000114286		kilogram	emission	to air	emission
NMVOC, non-methane volatile organic compounds	0.000225397	GB	kilogram	emission	to air
Carbon dioxide, biogenic	6.34921e-05		kilogram	emission	to air	emission
Carbon monoxide, biogenic	1.90476e-05		kilogram	emission	to air
Activity	Hot rolled coil production, BF/BOF route, 4MtHRC
Production amount	1
reference product	hot rolled coil
type	process
unit	ton
location	GB
comment	Based on International Energy Agency Environmental Projects (IEAGHG)
source	International Energy Agency Environmental Projects (IEAGHG)
Exchanges
name	amount	location	unit	categories	type	reference product	comment
Hot rolled coil, reheating and rolling process	1	GB	ton	Product	process	hot rolled coil	4Mt
Slab cast steel production,	1.05	GB	ton		Technosphre	slab casting	4210526 t/y
Electricity production, power plant without CCS	105.6	GB	kWh		Technosphre	power plant	per ton HRC
Oxygen, Air separation process	0.00376	GB	ton		Technosphre	ASU	15036 t/y
Water, deionised, market for	2000	Europe without Switzerland	kg		Technosphre	water, deionised	8000000 m3/y
air	746		kg		nature	in air	2985364 t/y
Carbon dioxide	57.8		kg	emission	to air		per ton HRC
oxygen	65.8316		kg	emission	to air		per ton HRC
water	84.1345		kg	emission	to air		per ton HRC
nitrogen	575.362		kg	emission	to air	atmospheric	per ton HRC
Sulfur trioxide, GB	0.0064023		kg	emission	to air		per ton HRC
Nitrogen oxides, GB	0.320115		kg	emission	to air		per ton HRC
Particulates, unspecified	0.00288104		kg	emission	to air		per ton HRC
Activity	Slab cast steel production,
Production amount	1.05
reference product	Slab steel
type	process
unit	ton
location	GB
comment	Based on International Energy Agency Environmental Projects (IEAGHG)
source	International Energy Agency Environmental Projects (IEAGHG)
Exchanges
name	amount	location	unit	categories	type	reference product	comment
Slab cast steel production,	1.05	GB	ton	Product	process	slab casting
Refined steel, ladle metallurgy	1.09	GB	ton		Technosphere	ladle metallurgy	4345228 t/y
Electricity, power plant without CCS	10.9	GB	kWh		Technosphere	power plant	per ton HRC
Oxygen, Air separation process	0.0031	GB	ton		Technosphre	ASU	12409 t/y
Water, deionised, market for	914	Europe without Switzerland	kg		Technosphre	water, deionised	3655576 m3/y
Carbon dioxide	0.797		kg	Emission	to air		3188.2 t/y
Activity	Electricity production, power plant without CCS
Production amount	400.1
reference product	Electricity
type	process
unit	kWh
location	GB
comment	Based on International Energy Agency Environmental Projects (IEAGHG)
source	International Energy Agency Environmental Projects (IEAGHG)
Exchanges
name	amount	location	unit	categories	type	reference product	comment
Electricity, power plant without CCS	400.1	GB	kWh	Product	Process	power plant	per ton HRC, without CCS
Natural gas, offshore, high pressure, production	20.9	GB	m3		Technosphere	petroleum and gas production	0.0522 m3/kWh
air	1280		kg		nature	in air	5130503 t/y
Carbon dioxide	982.742		kg	emission	to air		per ton HRC
oxygen	19.1895		kg	emission	to air		per ton HRC
water	106.238		kg	emission	to air		per ton HRC
nitrogen	1559.23		kg	emission	to air	atmospheric	per ton HRC
Sulfur trioxide, GB	0.0189251		kg	emission	to air		per ton HRC
Nitrogen oxides, GB	0.320115		kg	emission	to air		per ton HRC
Particulates, unspecified	0.00288104		kg	emission	to air		per ton HRC
Activity	Oxygen production, Air separation process
Production amount	0.173
reference product	oxygen
type	process
unit	ton
location	GB
comment	Based on International Energy Agency Environmental Projects (IEAGHG)
source	International Energy Agency Environmental Projects (IEAGHG)
Exchanges
name	amount	location	unit	categories	type	reference product	comment
oxygen, Air separation unit	0.173		ton		product	Oxygen production, Air separation process
market for steam, in chemical industry	7.28	RoW	kg		technosphere	cut-off, u	29139 t/y
Electricity, power plant without CCS	66.8	GB	kWh		technosphere	power plant
air	786		kg		nature	in air	3142730 t/y
oxygen	12.9857		kg	emission	to air		per ton HRC
Activity	Refined steel production, ladle metallurgy
Production amount	1.09
reference product	Refined steel
type	process
unit	ton
location	GB
comment	Based on International Energy Agency Environmental Projects (IEAGHG)
source	International Energy Agency Environmental Projects (IEAGHG)
Exchanges
name	amount	location	unit	categories	type	reference product	comment
Refined steel, ladle metallurgy	1.09	GB	ton	Product	process	refined steel	4345228 t/y
Crude steel, Basic oxygen furnace	1.08	GB	ton		Technosphere	Crude steel	4323327 t/y
Lime, lime production	0.00543	GB	ton		Technosphere	lime	21726 t/y
Electricity, power plant without CCS	27.2	GB	kWh		Technosphere	power plant	per ton HRC
Oxygen, Air separation process	0.00326	GB	ton		Technosphre	ASU	13030 t/y
Aluminium, primary, cast alloy slab, market for	1.63	GLO	kg		technosphere	Cut off-U	6518 t/y
Ferromanganese, high coal, market for	11.9	GLO	kg		Technosphere	74.5% Mn, Cut-off	47798 t/y
Carbon dioxide	0.801		kg	emission	to air		3204.8 t/y
Activity	Crude steel production, basic oxygen furnace
Production amount	1.08
reference product	crude steel
type	process
unit	ton
location	GB
comment	Based on International Energy Agency Environmental Projects (IEAGHG)
source	International Energy Agency Environmental Projects (IEAGHG)
Exchanges
name	amount	location	unit	categories	type	reference product	comment
Crude steel, basic oxygen furnace	1.08	GB	ton		process	crude steel	4323327 t/y
Lime, lime production	0.0701	GB	ton		technosphere	Lime productiom	280230 t/y
Hot metal, blast furnace	0.974	GB	ton		technosphere	Blast furnace	3894263 t/y
Electricity, power plant without CCS	21.6	GB	kWh		Technosphere	power plant	per ton HRC
Oxygen, Air separation process	0.0796	GB	ton		Technosphre	ASU	318514 t/y
Water, deionised, market for	418	Europe without Switzerland	kg		Technosphre	water, deionised	1673679 m3/y
Iron ore, 66.2 % Fe, Brazil	5.5		kg		technosphere	market for iron ore, 63% Fe, crude ore, GLO	21883 t/y
Dolomite, dolomite, market for	11.9	RER	kg		technosphere	dolomite, cut-off	47640 t/y	put the distance as 0.0438196700916739 tkm
Carbon dioxide	50.2		kg	emission	to air		200882.8 t/y
Basic oxygen furnace slag, residual material landfill, treatment of	32.1	GLO	kg	treatment	waste treatment
Activity	Hot metal production, blast furnace
Production amount	0.992
reference product	hot metal
type	process
unit	ton
location	GB
comment	Based on International Energy Agency Environmental Projects (IEAGHG)
source	International Energy Agency Environmental Projects (IEAGHG)
Exchanges
name	amount	location	unit	categories	type	reference product	comment
Hot metal, blast furnace	0.992	GB	ton		process	hot metal	3968756 t/y
Sinter, Sinter production	1.11	GB	ton		technosphere	Sinter	4445559 t/y
Coke, coking	0.367	GB	ton		technosphere	Coke	1466917 t/y
Limestone, unprocessed, GB	13.3	GB	kg		technosphere	market for Limestone, unprocessed, IN	See end of doc to see what should be changed
Torrefied wood pellts, torrefaction	0.248112	GB	ton		process	wood pellets	100% of hard coal is substituted with wood pellets, but there will be some fossil Co2 emissions because of the coke.
Iron ore, 57.95 % Fe, Australia	131	Aust	kg		technosphere	market for iron ore, 46% Fe, crude ore, GLO	523304 t/y	lump ores contain 61% Fe. Goes through beneficiation
Iron ore, 66.2 % Fe, Brazil	356	Br	kg		technosphere	market for iron ore, 63% Fe, crude ore, GLO	1424671 t/y	ore pellets contain 65%Fe . The best substitution option for them is these iron ores. Goes through beneficiation.
Oxygen, Air separation process	0.0679	GB	ton		Technosphre	ASU	271438 t/y
Electricity, power plant without CCS	102.9	GB	kWh		technosphere	power plant
Water, deionised, market for	871	Europe without Switzerland	kg		Technosphre	water, deionised	3483639 m3/y
carbon dioxide	289.321		kg	emission	to air		per ton HRC
carbon dioxide, biogenic	670.188		kg	emission	to air		per ton HRC
oxygen	8.85		kg	emission	to air		per ton HRC
water	39.7309		kg	emission	to air		per ton HRC
nitrogen	634.474		kg	emission	to air	atmospheric	per ton HRC
Sulfur trioxide, GB	0.0089863		kg	emission	to air		per ton HRC
Nitrogen oxides, GB	0.0539178		kg	emission	to air		per ton HRC
Particulates, unspecified	0.00404383		kg	emission	to air		per ton HRC
Blast Furnace Sludge, residual material landfill, treatment of	4.41	Europe without Switzerland	kg	wate treatment
Blast Furnace Slag, residual material landfill, treatment of	316	RoW	kg
Activity	Coke production, coking
Production amount	0.425
reference product	Coke
type	process
unit	ton
location	GB
comment	Based on International Energy Agency Environmental Projects (IEAGHG)
source	International Energy Agency Environmental Projects (IEAGHG)
Exchanges
name	amount	location	unit	categories	type	reference product	comment
Coke, coking	0.425	GB	ton		process	coke	1698457 t/y
Hard coal, hard coal, market for	540.55	RNA	kg		technosphere	hard coal,cut-off	2277702 t/y
Torrefied wood pellts, torrefaction	0.0347582	GB	ton		process	wood pellets	5% of coal will be replaced by wood pellets.
Electricity, power plant without CCS	14.3	GB	kWh		technosphere	power plant
Water, deionised, market for	733	Europe without Switzerland	kg		Technosphre	water, deionised	3483639 m3/y
Air	601		kg		nature	in air	2402783 t/y
carbon dioxide, fossil	186.47		kg	emission	to air		per ton HRC
carbon dioxide, biogenic	91.8508		kg	emission	to air		per ton HRC
oxygen	47.1312		kg	emission	to air		per ton HRC
water	57.1177		kg	emission	to air		per ton HRC
nitrogen	573.439		kg	emission	to air	atmospheric	per ton HRC
Sulfur trioxide, GB	0.006876		kg	emission	to air		per ton HRC
Nitrogen oxides, GB	0.0028		kg	emission	to air		per ton HRC
Particulates, unspecified	0.00126		kg	emission	to air		per ton HRC
Activity	Lime production, lime
Production amount	0.0866
reference product	Lime
type	process
unit	ton
location	GB
comment	Based on International Energy Agency Environmental Projects (IEAGHG)
source	International Energy Agency Environmental Projects (IEAGHG)
Exchanges
name	amount	location	unit	categories	type	reference product	comment
Lime, lime production	0.0866	GB	ton		process	Lime	346410 t/y
Limestone, unprocessed, GB	148	GB	kg		technosphere	market for limestone, Unprocessed, IN	See end of doc for changes that should be made
Electricity, power plant without CCS	2.6	GB	kWh		technosphere	power plant
Air	184		kg		nature	in air	736814 t/y
carbon dioxide	71.657		kg	emission	to air		per ton HRC
oxygen	20.8505		kg	emission	to air		per ton HRC
water	19.0106		kg	emission	to air		per ton HRC
nitrogen	141.557		kg	emission	to air	atmospheric	per ton HRC
Sulfur trioxide, GB	0.001879		kg	emission	to air		per ton HRC
Nitrogen oxides, GB	0.005637		kg	emission	to air		per ton HRC
Particulates, unspecified	0.00084555		kg	emission	to air		per ton HRC
Activity	Sinter production, Sintering
Production amount	1.11
reference product	Sinter, Sinter plant
type	process
unit	ton
location	GB
comment	Based on International Energy Agency Environmental Projects (IEAGHG)
source	International Energy Agency Environmental Projects (IEAGHG)
Exchanges
name	amount	location	unit	categories	type	reference product	comment
sinter, sintering	1.11	GB	ton		process	sinter	4445559 t/y
Lime, lime production	0.0111	GB	ton		technosphere	lime	44456 t/y
Coke, coking	0.02895	GB	ton		technosphere	coke	231540 t/y	50 % of coke is substituted with wood pellets
Torrefied wood pellts, torrefaction	0.0353691	GB	ton		process	wood pellets
Limestone, unprocessed, GB	131	GB	kg		technosphere	market for limestone	523103 t/y
Olivine, market for	22.8	Norway	kg		technosphere	market for basalt, GLO	91261 t/y
Irone ore, 57.95% Fe, Australia	88.1	Australia	kg		technosphere	market for iron ore, 46% Fe, crude ore, GLO
Iron ore, 69.77 % Fe, Sweden	61.6	Sweden	kg		technosphere	market for iron ore, 63% Fe, crude ore, GLO
Iron ore, 66.2 % Fe, brazil	730.8	Brazil	kg		technosphere	market for iron ore, 63% Fe, crude ore, GLO
Water, deionised, market for	331	Europe without Switzerland	kg		Technosphre	water, deionised	3483639 m3/y
Electricity, power plant without CCS	35.6	GB	kWh		technosphere	power plant	per ton HRC
Air	3160		kg		nature	in air	per ton HRC
carbon dioxide	125.415		kg	emission	to air		per ton HRC
carbon dioxide, biogenic	93.4651		kg	emission	to air		per ton HRC
carbon monoxide	24.5599		kg	emission	to air		per ton HRC
oxygen	564.784		kg	emission	to air		per ton HRC
water	147.287		kg	emission	to air		per ton HRC
nitrogen	2411.48		kg	emission	to air	atmospheric	per ton HRC
Sulfur trioxide, GB	0.796335		kg	emission	to air		per ton HRC
Nitrogen oxides, GB	0.53089		kg	emission	to air		per ton HRC
Particulates, unspecified	0.011945		kg	emission	to air		per ton HRC

## Sheet: BECCS
database	BF/BOF route- Fuel substitution with biomass with carbon capture plant and storage, capturing from SGP, lime production, coking, BF, feeding biomass in coke making, blast furnace, SGP and sintering
Activity	Torrefaction, torrefied wood pellets
Production amount	0.63
reference product	wood pellets
type	process
unit	g
location	GB
comment	Based on a study by Yan et el. 2010. and Prins 2006.
source	(10.1021/ef901273n)(10.1016/j.energy.2006.03.008)
Exchanges
name	amount	location	unit	categories	type	reference product	comment
Torrefied wood pellts, torrefaction	0.63	GB	g		process	wood chips
Natural gas, , high pressure, offshore, production	6.25e-06	GB	m3		technosphere	cut-off- U	per 0.63 wood pellets produced
market for wood chips, wet, as dry mass	1	CA-QC	g		technosphere	cut-off- U	transported to GB
Wood pellet factory, market for	2.52e-13	GLO	p		technosphere	cut-off- U
water, for cooling, unspecified natural origin	4.99e-06	GB	m3		nature	cooling
water	0.000104762		kilogram	emission	to air	emission
Acetic acid	0.000114286		kilogram	emission	to air	emission
NMVOC, non-methane volatile organic compounds	0.000225397	GB	kilogram	emission	to air
Carbon dioxide, biogenic	6.34921e-05		kilogram	emission	to air	emission
Carbon monoxide, biogenic	1.90476e-05		kilogram	emission	to air
Activity	Hot rolled coil production, BF/BOF route, 4MtHRC
Production amount	1
reference product	hot rolled coil
type	process
unit	ton
location	GB
comment	Based on International Energy Agency Environmental Projects (IEAGHG)
source	International Energy Agency Environmental Projects (IEAGHG)
Exchanges
name	amount	location	unit	categories	type	reference product	comment
Hot rolled coil, reheating and rolling process	1	GB	ton	Product	process	hot rolled coil	4Mt
Slab cast steel production,	1.05	GB	ton		Technosphre	slab casting	4210526 t/y
Electricity production, power plant without CCS	105.6	GB	kWh		Technosphre	power plant	per ton HRC
Oxygen, Air separation process	0.00376	GB	ton		Technosphre	ASU	15036 t/y
Capture and compression,	1.53		ton		Technosphre	Capture and compression plant
Water, deionised, market for	2000	Europe without Switzerland	kg		Technosphre	water, deionised	8000000 m3/y
air	746		kg		nature	in air	2985364 t/y
Carbon dioxide	57.8		kg	emission	to air		per ton HRC
oxygen	65.8316		kg	emission	to air		per ton HRC
water	84.1345		kg	emission	to air		per ton HRC
nitrogen	575.362		kg	emission	to air	atmospheric	per ton HRC
Sulfur trioxide, GB	0.0064023		kg	emission	to air		per ton HRC
Nitrogen oxides, GB	0.320115		kg	emission	to air		per ton HRC
Particulates, unspecified	0.00288104		kg	emission	to air		per ton HRC
Activity	Slab cast steel production,
Production amount	1.05
reference product	Slab steel
type	process
unit	ton
location	GB
comment	Based on International Energy Agency Environmental Projects (IEAGHG)
source	International Energy Agency Environmental Projects (IEAGHG)
Exchanges
name	amount	location	unit	categories	type	reference product	comment
Slab cast steel production,	1.05	GB	ton	Product	process	slab casting
Refined steel, ladle metallurgy	1.09	GB	ton		Technosphere	ladle metallurgy	4345228 t/y
Electricity, power plant without CCS	10.9	GB	kWh		Technosphere	power plant	per ton HRC
Oxygen, Air separation process	0.0031	GB	ton		Technosphre	ASU	12409 t/y
Water, deionised, market for	914	Europe without Switzerland	kg		Technosphre	water, deionised	3655576 m3/y
Carbon dioxide	0.797		kg	Emission	to air		3188.2 t/y
Activity	Electricity production, power plant with CCS
Production amount	621.7
reference product	Electricity
type	process
unit	kWh
location	GB
comment	Based on International Energy Agency Environmental Projects (IEAGHG)
source	International Energy Agency Environmental Projects (IEAGHG)
Exchanges
name	amount	location	unit	categories	type	reference product	comment
Electricity, power plant with CCS	621.7	GB	kWh		Process	power plant	per ton HRC, without CCS
Natural gas, offshore, high pressure, production	97.3	GB	m3		Technosphere	petroleum and gas production	cut-off
Gas power plant, combined cycle, 400MW electrical, market for	2.19e-12	GLO	p	unit	Technosphere
air	4080		kg		nature	in air	16337026 t/y
Carbon dioxide	277.303		kg	emission	to air		per ton HRC
oxygen	592.271		kg	emission	to air		per ton HRC
water	194.985		kg	emission	to air		per ton HRC
nitrogen	2986.57		kg	emission	to air	atmospheric	per ton HRC
Sulfur trioxide, GB	0.0189251		kg	emission	to air		per ton HRC
Nitrogen oxides, GB	0.320115		kg	emission	to air		per ton HRC
Particulates, unspecified	0.00288104		kg	emission	to air		per ton HRC
Activity	Oxygen production, Air separation process
Production amount	0.173
reference product	oxygen
type	process
unit	ton
location	GB
comment	Based on International Energy Agency Environmental Projects (IEAGHG)
source	International Energy Agency Environmental Projects (IEAGHG)
Exchanges
name	amount	location	unit	categories	type	reference product	comment
Oxygen, Air separation unit	0.173	GB	ton	Product	Process	Air separation unit
Steam, Steam generation plant	20.2	GB	MJ		technosphere	cut-off, u	29139 t/y
Electricity, power plant with CCS	66.8	GB	kWh		technosphere	Electricity production, power plant with CCS
Air separation facility, market for	6.25e-07	GLO	p	Unit	technosphere
air	786		kg		nature	in air	3142730 t/y
oxygen	12.9857		kg	emission	to air
Activity	Steam production, steam Generation Plant
Production amount	4891.6
reference product	Steam, steam Generation Plant-CCS
type	process
unit	MJ
location	GB
comment	Based on International Energy Agency Environmental Projects (IEAGHG)
source	International Energy Agency Environmental Projects (IEAGHG)
Exchanges
name	amount	location	unit	categories	type	reference product	comment
Steam, steam generation plant	4891.6	GB	MJ		Process	Steam Genration Unit	per 1 ton HRC
Torrefied wood pellts, torrefaction	87.73	GB	kg		process	wood pellets	100% ofnatural gas is substituted with wood pellets.
Electricity, power plant with CCS	25.3	GB	kWh		technosphere	power plant
Gas boiler, market for	0.1	GLO	p	Unit	technosphere	Steam boiler
air	1550		kg		nature	in air	6185164 t/y
carbon dioxide	-208.658	GB	kg	emission	to air		The amount of biogenic CO2 that is captured will be considered negative
carbon dioxide, biogenic	23.1843		kg	emission	to air		per ton HRC
oxygen	21.8693	GB	kg	emission	to air
water	144.268	GB	kg	emission	to air
Nitrogen	1817.96	GB	kg	emission	to air
Sulfur trioxide, GB	5e-08		kg	emission	to air		per ton HRC
Nitrogen oxides, GB	9.84537e-06		kg	emission	to air		per ton HRC
Particulates, unspecified	2.5e-07		kg	emission	to air		per ton HRC
Activity	Refined steel production, ladle metallurgy
Production amount	1.09
reference product	Refined steel
type	process
unit	ton
location	GB
comment	Based on International Energy Agency Environmental Projects (IEAGHG)
source	International Energy Agency Environmental Projects (IEAGHG)
Exchanges
name	amount	location	unit	categories	type	reference product	comment
Refined steel, ladle metallurgy	1.09	GB	ton		process	refined steel	4345228 t/y
Crude steel, Basic oxygen furnace	1.08	GB	ton		Technosphere	Crude steel	4323327 t/y
Lime, lime production	0.00543	GB	ton		Technosphere	lime	21726 t/y
Electricity, power plant with CCS	27.2	GB	kWh		Technosphere	power plant	per ton HRC
Oxygen, Air separation process	0.00326	GB	ton		Technosphre	ASU	13030 t/y
Aluminium, primary, cast alloy slab, market for	1.63	GLO	kg		technosphere	Cut off-U	6518 t/y
Ferromanganese, high coal, market for	11.9	GLO	kg		Technosphere	74.5% Mn, Cut-off	47798 t/y
Carbon dioxide	0.801		kg	emission	to air		3204.8 t/y
Activity	Crude steel production, basic oxygen furnace
Production amount	1.08
reference product	crude steel
type	process
unit	ton
location	GB
comment	Based on International Energy Agency Environmental Projects (IEAGHG)
source	International Energy Agency Environmental Projects (IEAGHG)
Exchanges
name	amount	location	unit	categories	type	reference product	comment
Crude steel, basic oxygen furnace	1.08	GB	ton		process	crude steel	4323327 t/y
Lime, lime production	0.0701	GB	ton		technosphere	Lime productiom	280230 t/y
Hot metal, blast furnace	0.974	GB	ton		technosphere	Blast furnace	3894263 t/y
Electricity, power plant with CCS	21.6	GB	kWh		Technosphere	power plant	per ton HRC
Oxygen, Air separation process	0.0796	GB	ton		Technosphre	ASU	318514 t/y
water, deionised, market for	418	Europe without Switzerland	kg		Technosphre	water, deionised	1673679 m3/y
Iron ore, 66.2 % Fe, Brazil	5.5		kg		technosphere	crude ore, 62% Fe, GLO	21883 t/y
dolomite, dolomite, market for	0.0119	RER	ton		technosphere	dolomite, cut-off	47640 t/y
Carbon dioxide	50.2		kg	emission	to air		200882.8 t/y
Basic oxygen furnace slag, residual material landfill, treatment of	32.1	GLO	kg	treatment	waste treatment
Activity	Hot metal production, blast furnace
Production amount	0.992
reference product	hot metal
type	process
unit	ton
location	GB
comment	Based on International Energy Agency Environmental Projects (IEAGHG)
source	International Energy Agency Environmental Projects (IEAGHG)
Exchanges
name	amount	location	unit	categories	type	reference product	comment
Hot metal, blast furnace	0.992	GB	ton	product	process	hot metal	3968756 t/y
Sinter, Sinter production	1.11	GB	ton		technosphere	Sinter	4445559 t/y
Coke, coke production	0.367	GB	ton		technosphere	Coke	1466917 t/y
limestone, unprocessed	13.3	GB	kg		technosphere	market for limestone, unprocessed, IN	53027 t/y
Torrefied wood pellts, torrefaction	248	GB	kg		process	wood pellets	100% of hard coal is substituted with wood pellets.
Iron ore, 57.95 % Fe, Australia	131	Aust	kg		technosphere	market for iron ore, 46% Fe, crude ore, GLO	523304 t/y
Iron ore, 66.2 % Fe, Brazil	356	Br	kg		technosphere	market for iron ore, 63% Fe, crude ore, GLO	1424671 t/y
Oxygen, Air separation process	0.0679	GB	ton		Technosphre	ASU	271438 t/y
Electricity, power plant with CCS	102.9	GB	kWh		technosphere	power plant
market for water, deionised	871	Europe without Switzerland	kg		Technosphre	water, deionised	3483639 m3/y
Steam, steam generation plant	21.9	GB	MJ		Technosphre
carbon dioxide	0.0289275		ton	emission	to air		per ton HRC
carbon dioxide	-603789	GB	gram	emission	to air		The amount of biogenic CO2 that is captured will be considered negative
carbon dioxide, biogenic	67087.6		gram	emission	to air		per ton HRC
oxygen	8.84664		kg	emission	to air		per ton HRC
water	39.7309		kg	emission	to air		per ton HRC
nitrogen	634.474		kg	emission	to air	atmospheric	per ton HRC
Sulfur trioxide, GB	0.00089863		kg	emission	to air		per ton HRC
Nitrogen oxides, GB	0.0532438		kg	emission	to air		per ton HRC
Particulates, unspecified	0.00202192		kg	emission	to air		per ton HRC
Blast Furnace Sludge, residual material landfill, treatment of	4.41	Europe without Switzerland	kg	wate treatment
Blast Furnace Slag, residual material landfill, treatment of	316	RoW	kg
Activity	Coke production, coking
Production amount	0.425
reference product	Coke
type	process
unit	ton
location	GB
comment	Based on International Energy Agency Environmental Projects (IEAGHG)
source	International Energy Agency Environmental Projects (IEAGHG)
Exchanges
name	amount	location	unit	categories	type	reference product	comment
Coke, coke production	0.425	GB	ton	product	process	coke	1698457 t/y
Hard coal, hard coal, market for	540.55	RNA	kg		technosphere	hard coal,cut-off	2277702 t/y
Torrefied wood pellts, torrefaction	0.031126	GB	ton		process	wood pellets	5% of hard coal is substituted with wood pellets.
Electricity, power plant with CCS	14.3	GB	kWh		technosphere	power plant
Steam, steam generation plant	169.6	GB	MJ		Technosphre
water, deionised, market for	733	Europe without Switzerland	kg		Technosphre	water, deionised	3483639 m3/y
Air	601		kg		nature	in air	2402783 t/y
carbon dioxide	18.1962		kg	emission	to air		per ton HRC
carbon dioxide	-82.6657	GB	kg	emission	to air		The amount of biogenic CO2 that is captured will be considered negative
carbon dioxide, biogenic	9.18508		kg	emission	to air		per ton HRC
oxygen	47.1312		kg	emission	to air		per ton HRC
water	57.1177		kg	emission	to air		per ton HRC
nitrogen	573.439		kg	emission	to air	atmospheric	per ton HRC
Sulfur trioxide, GB	0.0006876		kg	emission	to air		per ton HRC
Nitrogen oxides, GB	0.002765		kg	emission	to air		per ton HRC
Particulates, unspecified	0.00063		kg	emission	to air		per ton HRC
Activity	Lime production, lime
Production amount	0.0866
reference product	Lime
type	process
unit	ton
location	GB
comment	Based on International Energy Agency Environmental Projects (IEAGHG)
source	International Energy Agency Environmental Projects (IEAGHG)
Exchanges
name	amount	location	unit	categories	type	reference product	comment
Lime, lime production	0.0866	GB	ton		process	Lime	346410 t/y
Limestone, unprocessed, market for	148	GB	kg		technosphere	market for limestone, unprocessed, IN	591361 t/y
Electricity, power plant with CCS	2.6	GB	kWh		technosphere	power plant
Air	184		kg		nature	in air	736814 t/y
carbon dioxide	-64.4913	GB	kg	emission	to air		The amount of biogenic CO2 that is captured will be considered negative
carbon dioxide	7.1657		kg	emission	to air		per ton HRC
oxygen	20.8505		kg	emission	to air		per ton HRC
water	19.0106		kg	emission	to air		per ton HRC
nitrogen	141.557		kg	emission	to air	atmospheric	per ton HRC
Sulfur trioxide, GB	0.0001879		kg	emission	to air		per ton HRC
Nitrogen oxides, GB	0.00556654		kg	emission	to air		per ton HRC
Particulates, unspecified	0.000422775		kg	emission	to air		per ton HRC
Activity	Sinter, Sinter plant
Production amount	1.11
reference product	Sinter, Sinter plant
type	process
unit	ton
location	GB
comment	Based on International Energy Agency Environmental Projects (IEAGHG)
source	International Energy Agency Environmental Projects (IEAGHG)
Exchanges
name	amount	location	unit	categories	type	reference product	comment
sinter, sinter plant	1.11	GB	ton	product	process	sinter	4445559 t/y
Lime, lime production	0.0111	GB	ton		technosphere	lime	44456 t/y
Coke, coke production	0.02895	GB	ton		technosphere	coke	231540 t/y
Torrefied wood pellts, torrefaction	0.03167	GB	ton		process	wood pellets	50% of coke is substituted with wood pellets.
Limestone, unprocessed, market for	131	GB	kg		technosphere	market for limestone, unprocessed, IN	523103 t/y
Olivine, market for	22.8	Norway	kg		technosphere	market for basalt, GLO, cut-off	91261 t/y
irone ore, 57.95% Fe, Australia	88.1	Australia	kg		technosphere	market for iron ore, 46% Fe, crude ore, GLO
iron ore, 69.77 % Fe, Sweden	61.6	Sweden	kg		technosphere	market for iron ore, 63% Fe, crude ore, GLO
iron ore, 66.2 % Fe, Brazil	730.8	Brazil	kg		technosphere	market for iron ore, 63% Fe, crude ore, GLO
water, deionised, market for	331	Europe without Switzerland	kg		Technosphre	water, deionised	3483639 m3/y
Electricity, power plant with CCS	35.6	GB	kWh		technosphere	power plant	per ton HRC
Air	3160		kg		nature	in air	per ton HRC
carbon dioxide	125.415		kg	emission	to air		per ton HRC
carbon dioxide, biogenic	93.4651		kg	emission	to air		per ton HRC
carbon monoxide	24.5599		kg	emission	to air		per ton HRC
oxygen	564.784		kg	emission	to air		per ton HRC
water	147.287		kg	emission	to air		per ton HRC
nitrogen	2411.48		kg	emission	to air	atmospheric	per ton HRC
Sulfur trioxide, GB	0.796335		kg	emission	to air		per ton HRC
Nitrogen oxides, GB	0.53089		kg	emission	to air		per ton HRC
Particulates, unspecified	0.011945		kg	emission	to air		per ton HRC
Activity	Capture and Compression
Production amount	1
reference product	Capture Plant, post combustion, natural gas, 400 km pipeline, storage 3000m
type	process
unit	kg
location	GB
comment	Based on Qiu et al,
source	DOI: 10.1038/s41467-022-31146-1
Exchanges
name	amount	location	unit	categories	type	reference product	comment
Captured and compressed CO2	1	GB	kg	product	process
Water, cooling, unspecified natural origin/m3	0.0832		m3	nature	in water
Stored CO2, natural gas, post, 400 km pipeline, storage 3000m/2025	1	GB	kg		Technosphere	CO2 storage/natural gas, post, 400km pipeline, storage 3000m/2025_AA
Absorption chiller, 100 kW, market for	7.44e-10	GLO	p	unit	Technosphere
Charcoal, market for	8.26e-05	GLO	kg		Technosphere
Gas turbine, 10 MW electrical, market for	3.31e-10	GLO	p	unit	Technosphere
Liquid storage tank, organic chemicals, market for	5.14 E-12	GLO	p	unit	Technosphere
Monoethanolamine, market for	0.000284	GLO	kg		Technosphere
Pump, 40W, market for	5.79e-10	GLO	p	unit	Technosphere
Sodium hydroxide, without water, in 50% solution, market for	0.000304	GLO	kg		Technosphere
Electricity, power plant with CCS	0.128301	GB	kWh		Technosphere	power plant
Steam, steam generation plant	3.11758	G B	MJ		Technosphere
Monoethanolamine	6e-06		kg	emission	to air
Ammonia	0.000123		kg	emission	to air
Spent solvent mixture, hazardous waste incineration, treatment of	0.000227	CH	kg	waste	waste treatment
Activity	CO2 storage/natural gas, post, 400km pipeline, storage 3000m/2025_AA
Production amount	1
reference product	Capture Plant, post combustion, natural gas, 400 km pipeline, storage 3000m
type	process
unit	kg
location	GB
comment	Based on Qiu et al,
source	DOI: 10.1038/s41467-022-31146-1
Exchanges
name	amount	location	unit	categories	type	reference product	comment
Stored CO2, natural gas, post, 400 km pipeline, storage 3000m/2025	1	GB	kg	process	product
deep borehole, drilling	5.07e-08		m	process	Technosphere
Gas turbine, 10 MW electrical, market for	2.54e-11	GLO	p	unit	Technosphere
transport, pipeline, supercritical CO2, 200km w recompression	0.0307		tkm	transport	Technosphere
transport, pipeline, supercritical CO2, 200km w/o recompression	0.0307		tkm	transport	Technosphere
Electricity, medium voltage, market group for	0.0334	ENTSO-E	kWh		Technosphere
Activity	drilling, deep borehole/m
production amount	1
reference product	drilling, deep borehole/m
type	process
unit	meter
location	RER
comment	Based on Qiu et al,
source	DOI: 10.1038/s41467-022-31146-1
Exchanges
name	amount	location	unit	categories	type	uncertainty type	loc	scale	allocation	comment	negative	reference product	simapro name
AOX, Adsorbable Organic Halogen as Cl	4.78e-07		kilogram	water::surface water	biosphere	2	-14.5537	0			0
Aluminium	0.06		kilogram	water::surface water	biosphere	2	-2.81341	0			0
Arsenic, ion	0.00042		kilogram	water::surface water	biosphere	2	-7.77526	0			0
BOD5, Biological Oxygen Demand	0.3		kilogram	water::surface water	biosphere	2	-1.20397	0			0
Barium	0.006		kilogram	water::surface water	biosphere	2	-5.116	0			0
Boron	0.009		kilogram	water::surface water	biosphere	2	-4.71053	0			0
COD, Chemical Oxygen Demand	3		kilogram	water::surface water	biosphere	2	1.09861	0			0
Calcium, ion	0.6		kilogram	water::surface water	biosphere	2	-0.510826	0			0
Chloride	6		kilogram	water::surface water	biosphere	2	1.79176	0			0
Chromium, ion	0.0006		kilogram	water::surface water	biosphere	2	-7.41858	0			0
DOC, Dissolved Organic Carbon	0.3		kilogram	water::surface water	biosphere	2	-1.20397	0			0
Fluoride	0.003		kilogram	water::surface water	biosphere	2	-5.80914	0			0
Hydrocarbons, aromatic	0.003		kilogram	water::surface water	biosphere	2	-5.80914	0			0
Iron, ion	0.18		kilogram	water::surface water	biosphere	2	-1.7148	0			0
Magnesium	0.12		kilogram	water::surface water	biosphere	2	-2.12026	0			0
Manganese	0.003		kilogram	water::surface water	biosphere	2	-5.80914	0			0
Methane, dichloro-, HCC-30	0.06		kilogram	water::surface water	biosphere	2	-2.81341	0			0
Particulates, > 10 um	0.0148		kilogram	air::non-urban air or from high stacks	biosphere	2	-4.21313	0			0
Phosphorus	0.0012		kilogram	water::surface water	biosphere	2	-6.72543	0			0
Potassium, ion	0.9		kilogram	water::surface water	biosphere	2	-0.105361	0			0
Silicon	0.03		kilogram	water::surface water	biosphere	2	-3.50656	0			0
Sodium, ion	6		kilogram	water::surface water	biosphere	2	1.79176	0			0
Strontium	0.018		kilogram	water::surface water	biosphere	2	-4.01738	0			0
Sulfur	0.12		kilogram	water::surface water	biosphere	2	-2.12026	0			0
TOC, Total Organic Carbon	0.3		kilogram	water::surface water	biosphere	2	-1.20397	0			0
Water, well, in ground	3.34		cubic meter	natural resource::in water	biosphere	2	1.20597	0			0
Zinc, ion	0.0012		kilogram	water::surface water	biosphere	2	-6.72543	0			0
drilling, deep borehole/m	1	RER	meter	NEEDS_2000::CCS	production				100	Europe			drilling, deep borehole/m/RER U
activated bentonite production	20	DE	kilogram	Materials/fuels	technosphere	2	2.99573	0			0	activated bentonite	Bentonite, at processing/DE U
barite production	270	RER	kilogram	Materials/fuels	technosphere	2	5.59842	0			0	barite	Barite, at plant/RER U
cement production, Portland	200	CH	kilogram	Materials/fuels	technosphere	2	5.29832	0			0	cement, Portland	Portland cement, strength class Z 52.5, at plant/CH U
diesel, burned in diesel-electric generating set, 18.5kW	6300	GLO	megajoule	Materials/fuels	technosphere	2	8.7483	0			0		Diesel, burned in diesel-electric generating set/GLO U
lignite mine operation	0.2	RER	kilogram	Materials/fuels	technosphere	2	-1.60944	0			0	lignite	Lignite, at mine/RER U
market for chemical, organic	9.05	GLO	kilogram	Materials/fuels	technosphere	2	2.20276	0			0		Chemicals organic, at plant/GLO U
market for chemicals, inorganic	42.2	GLO	kilogram	Materials/fuels	technosphere	2	3.74242	0			0		Chemicals inorganic, at plant/GLO U
market for lubricating oil	60	RER	kilogram	Materials/fuels	technosphere	2	4.09434	0			0		Lubricating oil, at plant/RER U
market for steel, low-alloyed	210	GLO	kilogram	Materials/fuels	technosphere	2	5.34711	0			0		Steel, low-alloyed, at plant/RER U
market for transport, freight train	487	Europe without Switzerland	ton kilometer	Materials/fuels	technosphere	2	6.18826	0			0		Transport, freight, rail/RER U
market for transport, freight, lorry, unspecified	81.1	RER	ton kilometer	Materials/fuels	technosphere	2	4.39568	0			0		Transport, lorry >16t, fleet average/RER U
treatment of drilling waste, landfarming	237	CH	kilogram	Waste to treatment	technosphere	2	5.46806	0			0	drilling waste	Disposal, drilling waste, 71.5% water, to landfarming/CH U
treatment of drilling waste, residual material landfill	158	CH	kilogram	Waste to treatment	technosphere	2	5.0626	0			0	drilling waste	Disposal, drilling waste, 71.5% water, to residual material landfill/CH U
treatment of hazardous waste, hazardous waste incineration	5	CH	kilogram	Waste to treatment	technosphere	2	1.60944	0			0		Disposal, hazardous waste, 25% water, to hazardous waste incineration/CH U
Activity	transport, pipeline, supercritical CO2, 200km w recompression
production amount	1
reference product	transport, pipeline, supercritical CO2, 200km w recompression
type	process
unit	ton kilometer
location	RER
comment	Based on Qiu et al,
source	DOI: 10.1038/s41467-022-31146-1
Exchanges
name	amount	location	unit	categories	type	uncertainty type	loc	scale	allocation	comment	negative	simapro name
Carbon dioxide, fossil	0.00026		kilogram	air::urban air close to ground	biosphere	2	-8.25483	0			0
transport, pipeline, supercritical CO2, 200km w recompression	1	RER	ton kilometer	NEEDS_2000::CCS	production				100	Europe		transport, pipeline, supercritical CO2, 200km w recompression/RER U
market for gas turbine, 10MW electrical	4.22e-11	GLO	unit	Materials/fuels	technosphere	2	-23.8886	0			0	Gas turbine, 10MWe, at production plant/RER/I U
market group for electricity, medium voltage	0.0389	ENTSO-E	kilowatt hour	Materials/fuels	technosphere	2	-3.24676	0			0	Electricity, medium voltage, production UCTE, at grid/UCTE U
pipeline, supercritical CO2/km	4.22e-06	RER	meter	Materials/fuels	technosphere	2	4.22e-06	0			0	pipeline, supercritical CO2/km/RER/I U
Activity	transport, pipeline, supercritical CO2, 200km w/o recompression
production amount	1
reference product	transport, pipeline, supercritical CO2, 200km w/o recompression
type	process
unit	ton kilometer
location	RER
comment	Based on Qiu et al,
source	DOI: 10.1038/s41467-022-31146-1
Exchanges
name	amount	location	unit	categories	type	uncertainty type	loc	scale	allocation	comment	negative	simapro name
Carbon dioxide, fossil	0.00026		kilogram	air::urban air close to ground	biosphere	2	-8.25483	0			0
transport, pipeline, supercritical CO2, 200km w/o recompression	1	RER	ton kilometer	NEEDS_2000::CCS	production				100	Europe		transport, pipeline, supercritical CO2, 200km w/o recompression/RER U
pipeline, supercritical CO2/km	4.22e-06	RER	meter	Materials/fuels	technosphere	2	4.22e-06	0			0	pipeline, supercritical CO2/km/RER/I U
Activity	pipeline, supercritical CO2/km
production amount	1
reference product	pipeline, supercritical CO2/km
type	process
unit	kilometer
location	RER
comment	Based on Qiu et al,
source	DOI: 10.1038/s41467-022-31146-1
Exchanges
name	amount	location	unit	categories	type	uncertainty type	loc	scale	allocation	comment	negative	reference product	simapro name
Occupation, construction site	3330		square meter-year	natural resource::land	biosphere	2	8.11073	0			0
Transformation, from forest, unspecified	2000		square meter	natural resource::land	biosphere	2	7.6009	0			0
Transformation, to heterogeneous, agricultural	2000		square meter	natural resource::land	biosphere	2	7.6009	0			0
Water, unspecified natural origin	187		cubic meter	natural resource::in water	biosphere	2	5.23111	0			0
pipeline, supercritical CO2/km	1000	RER	meter	NEEDS_2000::CCS	production		1000		100	Europe			pipeline, supercritical CO2/km/RER/I U
drawing of pipe, steel	270000	RER	kilogram	Materials/fuels	technosphere	2	12.5062	0			0	drawing of pipe, steel	Drawing of pipes, steel/RER U
gravel and sand quarry operation	4400000	CH	kilogram	Materials/fuels	technosphere	2	15.2971	0			0	sand	Sand, at mine/CH U
market for diesel, burned in building machine	3310000	GLO	megajoule	Materials/fuels	technosphere	2	15.0125	0			0		Diesel, burned in building machine/GLO U
market for steel, low-alloyed	270000	GLO	kilogram	Materials/fuels	technosphere	2	12.5062	0			0		Steel, low-alloyed, at plant/RER U
market for stone wool, packed	5120	GLO	kilogram	Materials/fuels	technosphere	2	8.54091	0			0	stone wool, packed	Rock wool, packed, at plant/CH U
market for transport, freight train	55100	Europe without Switzerland	ton kilometer	Materials/fuels	technosphere	2	10.9169	0			0		Transport, freight, rail/RER U
market for transport, freight, lorry, unspecified	315000	RER	ton kilometer	Materials/fuels	technosphere	2	12.6603	0			0		Transport, lorry >16t, fleet average/RER U
transport, helicopter	26	GLO	hour	Materials/fuels	technosphere	2	3.2581	0			0		Transport, helicopter/GLO U
transport, helicopter, LTO cycle	10.4	GLO	unit	Materials/fuels	technosphere	2	2.34181	0			0		Transport, helicopter, LTO cycle/GLO U
treatment of inert waste, inert material landfill	4400000	CH	kilogram	Waste to treatment	technosphere	2	15.2971	0			0		Disposal, inert waste, 5% water, to inert material landfill/CH U
treatment of scrap steel, inert material landfill	135000	CH	kilogram	Waste to treatment	technosphere	2	11.813	0			0	scrap steel	Disposal, steel, 0% water, to inert material landfill/CH U
treatment of waste mineral wool, inert material landfill	5120	CH	kilogram	Waste to treatment	technosphere	2	8.54091	0			0	waste mineral wool, for final disposal	Disposal, mineral wool, 0% water, to inert material landfill/CH U

## Sheet: DACCS
database	DACCS-DAC facility with annual capture capacity of 1 Mt CO2 and lifetime of 20 years
Activity	carbon dioxide, captured from atmosphere and stored, with a solvent-based direct air capture system, 1MtCO2
production amount	1
reference product	carbon dioxide, captured from atmosphere
type	process
unit	kilogram
location	RER
comment	Based on a solvent-based DAC facility with annual capture capacity of 1 Mt CO2 and lifetime of 20 years. Qiu, Y., Lamers, P., Daioglou, V. et al. Environmental trade-offs of direct air capture technologies in climate change mitigation toward 2100. Nat Commun 13, 3635 (2022). https://doi.org/10.1038/s41467-022-31146-1
source	Qiu, Y., Lamers, P., Daioglou, V. et al. Environmental trade-offs of direct air capture technologies in climate change mitigation toward 2100. Nat Commun 13, 3635 (2022). https://doi.org/10.1038/s41467-022-31146-1
Exchanges
name	amount	location	unit	categories	type	reference product	comment
carbon dioxide, captured from atmosphere and stored, with a solvent-based direct air capture system, 1MtCO2	1	RER	kilogram		production	carbon dioxide, captured from atmosphere
direct air capture system, solvent-based, 1MtCO2	5e-11	RER	unit		technosphere	direct air capture system	System
treatment of direct air capture system, solvent-based, 1MtCO2	-5e-11	RER	unit		technosphere	direct air capture system	EoL
market for tap water	3.437	Europe without Switzerland	kilogram		technosphere	tap water	operation
market for potassium hydroxide	0.004	GLO	kilogram		technosphere	potassium hydroxide	operation
market for limestone, crushed, for mill	0.0035	CH	kilogram		technosphere	limestone, crushed, for mill	operation
market group for electricity, medium voltage	0.345	GB	kilowatt hour		technosphere	electricity, medium voltage	operation
natural gas, high pressure, off-shore, production	0.179429	GB	m3		technosphere	heat, district or industrial, natural gas	operation
carbon dioxide compression, transport and storage	1	RER	kilogram		technosphere	carbon dioxide, stored	storage
Carbon dioxide, in air	1		kilogram	natural resource::in air	biosphere		CO2 uptake
Carbon dioxide, non-fossil	0.021		kilogram	air::urban air close to ground	biosphere		leak
Carbon dioxide, non-fossil	-1		kilogram	emission	to air
Activity	direct air capture system, solvent-based, 1MtCO2
production amount	1
reference product	direct air capture system
type	process
unit	unit
location	RER
comment	Based on a solvent-based DAC facility with annual capture capacity of 1 Mt CO2 and lifetime of 20 years. Qiu, Y., Lamers, P., Daioglou, V. et al. Environmental trade-offs of direct air capture technologies in climate change mitigation toward 2100. Nat Commun 13, 3635 (2022). https://doi.org/10.1038/s41467-022-31146-1
source	Qiu, Y., Lamers, P., Daioglou, V. et al. Environmental trade-offs of direct air capture technologies in climate change mitigation toward 2100. Nat Commun 13, 3635 (2022). https://doi.org/10.1038/s41467-022-31146-1
Exchanges
name	amount	location	unit	categories	type	reference product	comment
direct air capture system, solvent-based, 1MtCO2	1	RER	unit		production	direct air capture system
market for concrete, normal	134000	RoW	cubic meter		technosphere	concrete, normal	Air contact module
market for steel, low-alloyed	5400000	GLO	kilogram		technosphere	steel, low-alloyed	Air contact module
steel production, chromium steel 18/8, hot rolled	34000	RoW	kilogram		technosphere	steel, chromium steel 18/8, hot rolled	Air contact module
market for polyurethane, flexible foam	10000	RoW	kilogram		technosphere	polyurethane, flexible foam	Air contact module
market for glass fibre	76000	GLO	kilogram		technosphere	glass fibre	Air contact module
market for polypropylene, granulate	16000	GLO	kilogram		technosphere	polypropylene, granulate	Air contact module
market for polyvinylchloride, bulk polymerised	15200000	GLO	kilogram		technosphere	polyvinylchloride, bulk polymerised	Air contact module
market for concrete, normal	66000	RoW	cubic meter		technosphere	concrete, normal	Pellet reactor
steel production, chromium steel 18/8, hot rolled	460000	RoW	kilogram		technosphere	steel, chromium steel 18/8, hot rolled	Pellet reactor
market for concrete, normal	42000	RoW	cubic meter		technosphere	concrete, normal	Calciner slaker
market for steel, low-alloyed	1180000	GLO	kilogram		technosphere	steel, low-alloyed	Calciner slaker
market for refractory, basic, packed	2400000	GLO	kilogram		technosphere	refractory, basic, packed	Calciner slaker
market for concrete, normal	74000	RoW	cubic meter		technosphere	concrete, normal	Other equipment
market for aluminium, wrought alloy	50000	GLO	kilogram		technosphere	aluminium, wrought alloy	Other equipment
market for steel, low-alloyed	960000	GLO	kilogram		technosphere	steel, low-alloyed	Other equipment
steel production, chromium steel 18/8, hot rolled	660000	RoW	kilogram		technosphere	steel, chromium steel 18/8, hot rolled	Other equipment
market for steel, unalloyed	5400000	GLO	kilogram		technosphere	steel, unalloyed	Other equipment
Activity	treatment of direct air capture system, solvent-based, 1MtCO2
production amount	1
reference product	direct air capture system
type	process
unit	unit
location	RER
comment	Based on a solvent-based DAC facility with annual capture capacity of 1 Mt CO2 and lifetime of 20 years. Qiu, Y., Lamers, P., Daioglou, V. et al. Environmental trade-offs of direct air capture technologies in climate change mitigation toward 2100. Nat Commun 13, 3635 (2022). https://doi.org/10.1038/s41467-022-31146-1
source	Qiu, Y., Lamers, P., Daioglou, V. et al. Environmental trade-offs of direct air capture technologies in climate change mitigation toward 2100. Nat Commun 13, 3635 (2022). https://doi.org/10.1038/s41467-022-31146-1
Exchanges
name	amount	location	unit	categories	type	reference product	comment
treatment of direct air capture system, solvent-based, 1MtCO2	-1	RER	unit		production	direct air capture system
treatment of waste concrete, inert material landfill	760000000	Europe without Switzerland	kilogram		technosphere	waste concrete
treatment of waste reinforcement steel, recycling	12000000	CH	kilogram		technosphere	waste reinforcement steel
treatment of waste plastic, mixture, municipal incineration	76000	CH	kilogram		technosphere	waste plastic, mixture
treatment of waste polyvinylchloride, municipal incineration	15200000	CH	kilogram		technosphere	waste polyvinylchloride
treatment of waste polypropylene, municipal incineration	16000	CH	kilogram		technosphere	waste polypropylene
treatment of waste polyurethane, municipal incineration	10000	CH	kilogram		technosphere	waste polyurethane
treatment of waste brick, collection for final disposal	2400000	CH	kilogram		technosphere	waste brick
treatment of aluminium scrap, post-consumer, prepared for recycling, at remelter	46000	RER	kilogram		technosphere	aluminium, wrought alloy
treatment of spent solvent mixture, hazardous waste incineration	80000000	Europe without Switzerland	kilogram		technosphere	spent solvent mixture
treatment of limestone residue, inert material landfill	70000000	CH	kilogram		technosphere	limestone residue
Activity	carbon dioxide compression, transport and storage
production amount	1
reference product	carbon dioxide, stored
type	process
unit	kilogram
location	RER
comment	The CO2 flow is compressed through a compressor to 11 MPa and then transported through a pipeline to the storage site. The length of the transport pipeline is assumed to be 50 km. At the storage site, the CO2 will be further compressed to 15 MPa and injected into a geological reservoir through wells with the depth of 3 km each. Original LCI from Koornneef, J., van Keulen, T., Faaij, A. & Turkenbu…
source	Qiu, Y., Lamers, P., Daioglou, V. et al. Environmental trade-offs of direct air capture technologies in climate change mitigation toward 2100. Nat Commun 13, 3635 (2022). https://doi.org/10.1038/s41467-022-31146-1
Exchanges
name	amount	location	unit	categories	type	reference product	comment
carbon dioxide compression, transport and storage	1	RER	kilogram		production	carbon dioxide, stored
market for concrete, normal	1e-09	CH	cubic meter		technosphere	concrete, normal	compression facility
market for copper, cathode	1e-07	GLO	kilogram		technosphere	copper, cathode	compression facility
market for steel, low-alloyed	1e-06	GLO	kilogram		technosphere	steel, low-alloyed	compression facility
market for polyethylene, low density, granulate	3e-07	GLO	kilogram		technosphere	polyethylene, low density, granulate	compression facility
market for diesel, burned in diesel-electric generating set, 10MW	3.2e-05	GLO	megajoule		technosphere	diesel, burned in diesel-electric generating set, 10MW	compression facility
market group for electricity, medium voltage	1e-06	RER	kilowatt hour		technosphere	electricity, medium voltage	compression facility
CO2 storage/natural gas, post, 400km pipeline, storage 3000m/2025	1	RER	kilogram		technosphere
treatment of waste concrete, inert material landfill	0.0044	Europe without Switzerland	kilogram		technosphere	waste concrete	EoL
treatment of waste reinforcement steel, recycling	0.00026	CH	kilogram		technosphere	waste reinforcement steel	EoL
treatment of scrap copper, municipal incineration	2e-06	Europe without Switzerland	kilogram		technosphere	scrap copper	EoL
treatment of waste polyethylene, municipal incineration	2.8e-06	CH	kilogram		technosphere	waste polyethylene	EoL
treatment of waste bitumen, sanitary landfill	1.2e-06	Europe without Switzerland	kilogram		technosphere	waste bitumen	EoL
Activity	CO2 storage/natural gas, post, 400km pipeline, storage 3000m/2025
Production amount	1
reference product	Capture Plant, post combustion, natural gas, 400 km pipeline, storage 3000m
type	process
unit	kg
location	GB
comment	Based on Qiu et al,
source	DOI: 10.1038/s41467-022-31146-1
Exchanges
name	amount	location	unit	categories	type	reference product	comment
Stored CO2, natural gas, post, 400 km pipeline, storage 3000m/2025	1	GB	kg	process	product
deep borehole, drilling	5.07e-08		m	process	Technosphere
Gas turbine, 10 MW electrical, market for	2.54e-11	GLO	p	unit	Technosphere
transport, pipeline, supercritical CO2, 200km w recompression	0.0307		tkm	transport	Technosphere
transport, pipeline, supercritical CO2, 200km w/o recompression	0.0307		tkm	transport	Technosphere
Electricity, medium voltage, market group for	0.0334	ENTSO-E	kWh		Technosphere
Activity	drilling, deep borehole/m
production amount	1
reference product	drilling, deep borehole/m
type	process
unit	meter
location	RER
comment	Based on Qiu et al,
source	DOI: 10.1038/s41467-022-31146-1
Exchanges
name	amount	location	unit	categories	type	uncertainty type	loc	scale	allocation	comment	negative	reference product	simapro name
AOX, Adsorbable Organic Halogen as Cl	4.78e-07		kilogram	water::surface water	biosphere	2	-14.5537	0			0
Aluminium	0.06		kilogram	water::surface water	biosphere	2	-2.81341	0			0
Arsenic, ion	0.00042		kilogram	water::surface water	biosphere	2	-7.77526	0			0
BOD5, Biological Oxygen Demand	0.3		kilogram	water::surface water	biosphere	2	-1.20397	0			0
Barium	0.006		kilogram	water::surface water	biosphere	2	-5.116	0			0
Boron	0.009		kilogram	water::surface water	biosphere	2	-4.71053	0			0
COD, Chemical Oxygen Demand	3		kilogram	water::surface water	biosphere	2	1.09861	0			0
Calcium, ion	0.6		kilogram	water::surface water	biosphere	2	-0.510826	0			0
Chloride	6		kilogram	water::surface water	biosphere	2	1.79176	0			0
Chromium, ion	0.0006		kilogram	water::surface water	biosphere	2	-7.41858	0			0
DOC, Dissolved Organic Carbon	0.3		kilogram	water::surface water	biosphere	2	-1.20397	0			0
Fluoride	0.003		kilogram	water::surface water	biosphere	2	-5.80914	0			0
Hydrocarbons, aromatic	0.003		kilogram	water::surface water	biosphere	2	-5.80914	0			0
Iron, ion	0.18		kilogram	water::surface water	biosphere	2	-1.7148	0			0
Magnesium	0.12		kilogram	water::surface water	biosphere	2	-2.12026	0			0
Manganese	0.003		kilogram	water::surface water	biosphere	2	-5.80914	0			0
Methane, dichloro-, HCC-30	0.06		kilogram	water::surface water	biosphere	2	-2.81341	0			0
Particulates, > 10 um	0.0148		kilogram	air::non-urban air or from high stacks	biosphere	2	-4.21313	0			0
Phosphorus	0.0012		kilogram	water::surface water	biosphere	2	-6.72543	0			0
Potassium, ion	0.9		kilogram	water::surface water	biosphere	2	-0.105361	0			0
Silicon	0.03		kilogram	water::surface water	biosphere	2	-3.50656	0			0
Sodium, ion	6		kilogram	water::surface water	biosphere	2	1.79176	0			0
Strontium	0.018		kilogram	water::surface water	biosphere	2	-4.01738	0			0
Sulfur	0.12		kilogram	water::surface water	biosphere	2	-2.12026	0			0
TOC, Total Organic Carbon	0.3		kilogram	water::surface water	biosphere	2	-1.20397	0			0
Water, well, in ground	3.34		cubic meter	natural resource::in water	biosphere	2	1.20597	0			0
Zinc, ion	0.0012		kilogram	water::surface water	biosphere	2	-6.72543	0			0
drilling, deep borehole/m	1	RER	meter	NEEDS_2000::CCS	production				100	Europe			drilling, deep borehole/m/RER U
activated bentonite production	20	DE	kilogram	Materials/fuels	technosphere	2	2.99573	0			0	activated bentonite	Bentonite, at processing/DE U
barite production	270	RER	kilogram	Materials/fuels	technosphere	2	5.59842	0			0	barite	Barite, at plant/RER U
cement production, Portland	200	CH	kilogram	Materials/fuels	technosphere	2	5.29832	0			0	cement, Portland	Portland cement, strength class Z 52.5, at plant/CH U
diesel, burned in diesel-electric generating set, 18.5kW	6300	GLO	megajoule	Materials/fuels	technosphere	2	8.7483	0			0		Diesel, burned in diesel-electric generating set/GLO U
lignite mine operation	0.2	RER	kilogram	Materials/fuels	technosphere	2	-1.60944	0			0	lignite	Lignite, at mine/RER U
market for chemical, organic	9.05	GLO	kilogram	Materials/fuels	technosphere	2	2.20276	0			0		Chemicals organic, at plant/GLO U
market for chemicals, inorganic	42.2	GLO	kilogram	Materials/fuels	technosphere	2	3.74242	0			0		Chemicals inorganic, at plant/GLO U
market for lubricating oil	60	RER	kilogram	Materials/fuels	technosphere	2	4.09434	0			0		Lubricating oil, at plant/RER U
market for steel, low-alloyed	210	GLO	kilogram	Materials/fuels	technosphere	2	5.34711	0			0		Steel, low-alloyed, at plant/RER U
market for transport, freight train	487	Europe without Switzerland	ton kilometer	Materials/fuels	technosphere	2	6.18826	0			0		Transport, freight, rail/RER U
market for transport, freight, lorry, unspecified	81.1	RER	ton kilometer	Materials/fuels	technosphere	2	4.39568	0			0		Transport, lorry >16t, fleet average/RER U
treatment of drilling waste, landfarming	237	CH	kilogram	Waste to treatment	technosphere	2	5.46806	0			0	drilling waste	Disposal, drilling waste, 71.5% water, to landfarming/CH U
treatment of drilling waste, residual material landfill	158	CH	kilogram	Waste to treatment	technosphere	2	5.0626	0			0	drilling waste	Disposal, drilling waste, 71.5% water, to residual material landfill/CH U
treatment of hazardous waste, hazardous waste incineration	5	CH	kilogram	Waste to treatment	technosphere	2	1.60944	0			0		Disposal, hazardous waste, 25% water, to hazardous waste incineration/CH U
Activity	transport, pipeline, supercritical CO2, 200km w recompression
production amount	1
reference product	transport, pipeline, supercritical CO2, 200km w recompression
type	process
unit	ton kilometer
location	RER
comment	Based on Qiu et al,
source	DOI: 10.1038/s41467-022-31146-1
Exchanges
name	amount	location	unit	categories	type	uncertainty type	loc	scale	allocation	comment	negative	simapro name
Carbon dioxide, fossil	0.00026		kilogram	air::urban air close to ground	biosphere	2	-8.25483	0			0
transport, pipeline, supercritical CO2, 200km w recompression	1	RER	ton kilometer	NEEDS_2000::CCS	production				100	Europe		transport, pipeline, supercritical CO2, 200km w recompression/RER U
market for gas turbine, 10MW electrical	4.22e-11	GLO	unit	Materials/fuels	technosphere	2	-23.8886	0			0	Gas turbine, 10MWe, at production plant/RER/I U
market group for electricity, medium voltage	0.0389	ENTSO-E	kilowatt hour	Materials/fuels	technosphere	2	-3.24676	0			0	Electricity, medium voltage, production UCTE, at grid/UCTE U
pipeline, supercritical CO2/km	4.22e-06	RER	meter	Materials/fuels	technosphere	2	4.22e-06	0			0	pipeline, supercritical CO2/km/RER/I U
Activity	transport, pipeline, supercritical CO2, 200km w/o recompression
production amount	1
reference product	transport, pipeline, supercritical CO2, 200km w/o recompression
type	process
unit	ton kilometer
location	RER
comment	Based on Qiu et al,
source	DOI: 10.1038/s41467-022-31146-1
Exchanges
name	amount	location	unit	categories	type	uncertainty type	loc	scale	allocation	comment	negative	simapro name
Carbon dioxide, fossil	0.00026		kilogram	air::urban air close to ground	biosphere	2	-8.25483	0			0
transport, pipeline, supercritical CO2, 200km w/o recompression	1	RER	ton kilometer	NEEDS_2000::CCS	production				100	Europe		transport, pipeline, supercritical CO2, 200km w/o recompression/RER U
pipeline, supercritical CO2/km	4.22e-06	RER	meter	Materials/fuels	technosphere	2	4.22e-06	0			0	pipeline, supercritical CO2/km/RER/I U
Activity	pipeline, supercritical CO2/km
production amount	1
reference product	pipeline, supercritical CO2/km
type	process
unit	kilometer
location	RER
comment	Based on Qiu et al,
source	DOI: 10.1038/s41467-022-31146-1
Exchanges
name	amount	location	unit	categories	type	uncertainty type	loc	scale	allocation	comment	negative	reference product	simapro name
Occupation, construction site	3330		square meter-year	natural resource::land	biosphere	2	8.11073	0			0
Transformation, from forest, unspecified	2000		square meter	natural resource::land	biosphere	2	7.6009	0			0
Transformation, to heterogeneous, agricultural	2000		square meter	natural resource::land	biosphere	2	7.6009	0			0
Water, unspecified natural origin	187		cubic meter	natural resource::in water	biosphere	2	5.23111	0			0
pipeline, supercritical CO2/km	1000	RER	meter	NEEDS_2000::CCS	production		1000		100	Europe			pipeline, supercritical CO2/km/RER/I U
drawing of pipe, steel	270000	RER	kilogram	Materials/fuels	technosphere	2	12.5062	0			0	drawing of pipe, steel	Drawing of pipes, steel/RER U
gravel and sand quarry operation	4400000	CH	kilogram	Materials/fuels	technosphere	2	15.2971	0			0	sand	Sand, at mine/CH U
market for diesel, burned in building machine	3310000	GLO	megajoule	Materials/fuels	technosphere	2	15.0125	0			0		Diesel, burned in building machine/GLO U
market for steel, low-alloyed	270000	GLO	kilogram	Materials/fuels	technosphere	2	12.5062	0			0		Steel, low-alloyed, at plant/RER U
market for stone wool, packed	5120	GLO	kilogram	Materials/fuels	technosphere	2	8.54091	0			0	stone wool, packed	Rock wool, packed, at plant/CH U
market for transport, freight train	55100	Europe without Switzerland	ton kilometer	Materials/fuels	technosphere	2	10.9169	0			0		Transport, freight, rail/RER U
market for transport, freight, lorry, unspecified	315000	RER	ton kilometer	Materials/fuels	technosphere	2	12.6603	0			0		Transport, lorry >16t, fleet average/RER U
transport, helicopter	26	GLO	hour	Materials/fuels	technosphere	2	3.2581	0			0		Transport, helicopter/GLO U
transport, helicopter, LTO cycle	10.4	GLO	unit	Materials/fuels	technosphere	2	2.34181	0			0		Transport, helicopter, LTO cycle/GLO U
treatment of inert waste, inert material landfill	4400000	CH	kilogram	Waste to treatment	technosphere	2	15.2971	0			0		Disposal, inert waste, 5% water, to inert material landfill/CH U
treatment of scrap steel, inert material landfill	135000	CH	kilogram	Waste to treatment	technosphere	2	11.813	0			0	scrap steel	Disposal, steel, 0% water, to inert material landfill/CH U
treatment of waste mineral wool, inert material landfill	5120	CH	kilogram	Waste to treatment	technosphere	2	8.54091	0			0	waste mineral wool, for final disposal	Disposal, mineral wool, 0% water, to inert material landfill/CH U

## Sheet: NG DRI
database	DRI/EAF route-Natural Gas
Activity	Hot rolled coil production, DRI/EAF route, 1t HRC
Production amount	1
reference product	hot rolled coil
type	process
unit	ton
location	GB
comment	Based on International Energy Agency Environmental Projects (IEAGHG)
source	International Energy Agency Environmental Projects (IEAGHG)
Exchanges
name	amount	location	unit	categories	type	reference product	comment
Hot rolled coil, reheating and rolling process	1	GB	ton	Product	process	hot rolled coil
Slab cast steel production,	1.05	GB	ton		Technosphre	slab casting
Electricity, medium voltage, market for	105.6	GB	kWh		Technosphre	power plant
Water, deionised, market for	2000	Europe without Switzerland	kg		Technosphre	water, deionised	8000000 m3/y
Carbon dioxide	57.8		kg	emission	to air		per ton HRC
oxygen	65.8316		kg	emission	to air		per ton HRC
water	84.1345		kg	emission	to air		per ton HRC
nitrogen	575.362		kg	emission	to air	atmospheric	per ton HRC
Sulfur trioxide, GB	0.0064023		kg	emission	to air		per ton HRC
Nitrogen oxides, GB	0.320115		kg	emission	to air		per ton HRC
Particulates, unspecified	0.00288104		kg	emission	to air		per ton HRC
Activity	Slab cast steel production,
Production amount	1.05
reference product	Slab steel
type	process
unit	ton
location	GB
comment	Based on International Energy Agency Environmental Projects (IEAGHG)
source	International Energy Agency Environmental Projects (IEAGHG)
Exchanges
name	amount	location	unit	categories	type	reference product	comment
Slab cast steel production,	1.05	GB	ton	Product	process	slab casting
Refined steel, ladle metallurgy	1.09	GB	ton		Technosphere	ladle metallurgy
Electricity, medium voltage, market for	10.9	GB	kWh		Technosphere	power plant	per ton HRC
Water, deionised, market for	914	Europe without Switzerland	kg		Technosphre	water, deionised
Carbon dioxide	0.797		kg	Emission	to air
Activity	Refined steel production, ladle metallurgy
Production amount	1.09
reference product	Refined steel
type	process
unit	ton
location	GB
comment	Based on International Energy Agency Environmental Projects (IEAGHG)
source	International Energy Agency Environmental Projects (IEAGHG)
Exchanges
name	amount	location	unit	categories	type	reference product	comment
Refined steel, ladle metallurgy	1.09	GB	ton	Product	process	refined steel
Crude steel, Electric arc furnace	1.08	GB	ton		Technosphere	Crude steel
Quicklime, in pieces, loose, market for	0.00543	RoW	ton		Technosphere	lime
Electricity, medium voltage, market for	27.2	GB	kWh		Technosphere	power plant	per ton HRC
Carbon dioxide	0.801		kg	emission	to air
Activity	Iron Ore Pellets, Pelletization
Production amount	1
reference product	Iron Ore Pellets
type	process
unit	kg
location	GB
comment	Based on https://doi.org/10.1016/j.jclepro.2023.136262
source	Towards fossil-free steel: Life cycle assessment of biosyngas-based direct reduced iron (DRI) production process
Exchanges
name	amount	location	unit	categories	type	reference product	comment
Iron Ore Pellets, Pelletization	1	GB	kg	Product	process
Iron Ore Concentrate, market for	0.9499	GLO	kg		technosphere
Hard coal, market for	0.0077	RNA	kg		technosphere
Bentonite, market for	0.0053	GLO	kg		technosphere
Dolomite, market for	0.0068	RER	kg		technosphere
Limestone, crushed, washed, market for	0.0025	CH	kg		technosphere
Compressed air, 1000 kPa gauge, market for	0.0089	RER	m3		technsphere
Tap water, market group for	0.399	RER	kg		technosphere
Light Fuel Oil, market for	0.002	Europe without Switzerland	kg
Electricity, medium voltage, market for	0.0203	GB	kWh		Technosphere	power plant	per ton HRC
Carbon dioxide	0.0194		kg	emission	to air
Carbon monoxide	1e-05		kg	emission	to air
Sulfur oxides, GB	4.84e-05	GB	kg	emission	to air		per ton HRC
Nitrogen oxides, GB	0.000287	GB	kg	emission	to air		per ton HRC
Particulates, unspecified	4.85e-05		kg	emission	to air		per ton HRC
Activity	Sponge Iron, NG DRI
Production amount	1
reference product	DRI
type	process
unit	ton
location	GB
comment	Based on https://doi.org/10.1016/j.jclepro.2023.136262
source	Towards fossil-free steel: Life cycle assessment of biosyngas-based direct reduced iron (DRI) production process
Exchanges
name	amount	location	unit	categories	type	reference product	comment
Sponge Iron, NG DRI	1	GB	ton	Product	process
Iron Ore Pellets, Pelletization	1.61	GB	ton		Technosphre
Water, unspecified natural origin,	11	RER	m3		from nature
Water, cooling, unspecified natural origin,	50	RER	m3		from nature
Natural gas, high pressure, market for	283.84	GB	m3		Technosphre
Electricity, medium voltage, maraket for	135.5	GB	kWh		Technosphre
Carbon dioxide	642		kg	emission	to air
Activity	Crude Steel production, EAF
Production amount	1
reference product	Crude Steel
type	process
unit	ton
location	GB
comment	Based on https://doi.org/10.1016/j.jclepro.2023.136262
source	Towards fossil-free steel: Life cycle assessment of biosyngas-based direct reduced iron (DRI) production process
Exchanges
name	amount	location	unit	categories	type	reference product	comment
Crude Steel, EAF	1	GB	ton	Product	process
Sponge Iron, NG DRI	1.01	GB	ton		Technosphere
Quicklime, in pieces, loose, market for	0.025	RoW	ton		Technosphere	lime
Iron Scrap, sorted, pressed, market for	0.06	RER	ton		Technosphere
Anode, for metal electrolysis, market for	0.0043	GLO	ton		technosphere
Hard coal, market for	0.0094	RNA	ton		technosphere
Refractory, fireclay, packed, market for	0.007	GLO	ton		technosphere
Water, deionised, market for	977.77	Europe without Switzerland	kg		Technosphre	water, deionised
Natural gas, high pressure, market for	2.725	GB	m3		Technosphre
Electricity, medium voltage, maraket for	758	GB	kWh		Technosphre
Electricity, medium voltage, maraket for	38.7	GB	kWh		Technosphere
Carbon dioxide	124.98		kg	emission	to air
Carbon monoxide	0.008		kg	emission	to air
Sulfur oxides, GB	0.19	GB	kg	emission	to air
Nitrogen oxides, GB	0.24	GB	kg	emission	to air
Particulates, < 2.5 um	0.08		kg	emission	to air

## Sheet: H2 DRI
database	DRI/EAF route-Hydrogen
Activity	Hot rolled coil production, DRI/EAF route, 1t HRC
Production amount	1
reference product	hot rolled coil
type	process
unit	ton
location	GB
comment	Based on International Energy Agency Environmental Projects (IEAGHG)
source	International Energy Agency Environmental Projects (IEAGHG)
Exchanges
name	amount	location	unit	categories	type	reference product	comment
Hot rolled coil, reheating and rolling process	1	GB	ton	Product	process	hot rolled coil
Slab cast steel production,	1.05	GB	ton		Technosphre	slab casting
Electricity, medium voltage, market for	105.6	GB	kWh		Technosphre	power plant
Water, deionised, market for	2000	Europe without Switzerland	kg		Technosphre	water, deionised	8000000 m3/y
Carbon dioxide	57.8		kg	emission	to air		per ton HRC
oxygen	65.8316		kg	emission	to air		per ton HRC
water	84.1345		kg	emission	to air		per ton HRC
nitrogen	575.362		kg	emission	to air	atmospheric	per ton HRC
Sulfur trioxide, GB	0.0064023		kg	emission	to air		per ton HRC
Nitrogen oxides, GB	0.320115		kg	emission	to air		per ton HRC
Particulates, unspecified	0.00288104		kg	emission	to air		per ton HRC
Activity	Slab cast steel production,
Production amount	1.05
reference product	Slab steel
type	process
unit	ton
location	GB
comment	Based on International Energy Agency Environmental Projects (IEAGHG)
source	International Energy Agency Environmental Projects (IEAGHG)
Exchanges
name	amount	location	unit	categories	type	reference product	comment
Slab cast steel production,	1.05	GB	ton	Product	process	slab casting
Refined steel, ladle metallurgy	1.09	GB	ton		Technosphere	ladle metallurgy
Electricity, medium voltage, market for	10.9	GB	kWh		Technosphere	power plant	per ton HRC
Water, deionised, market for	914	Europe without Switzerland	kg		Technosphre	water, deionised
Carbon dioxide	0.797		kg	Emission	to air
Activity	Refined steel production, ladle metallurgy
Production amount	1.09
reference product	Refined steel
type	process
unit	ton
location	GB
comment	Based on International Energy Agency Environmental Projects (IEAGHG)
source	International Energy Agency Environmental Projects (IEAGHG)
Exchanges
name	amount	location	unit	categories	type	reference product	comment
Refined steel, ladle metallurgy	1.09	GB	ton	Product	process	refined steel
Crude steel, Electric arc furnace	1.08	GB	ton		Technosphere	Crude steel
Quicklime, in pieces, loose, market for	0.00543	RoW	ton		Technosphere	lime
Electricity, medium voltage, market for	27.2	GB	kWh		Technosphere	power plant	per ton HRC
Carbon dioxide	0.801		kg	emission	to air
Activity	Iron Ore Pellets, Pelletization
Production amount	1
reference product	Refined steel
type	process
unit	kg
location	GB
comment	Based on https://doi.org/10.1016/j.jclepro.2023.136262
source	Towards fossil-free steel: Life cycle assessment of biosyngas-based direct reduced iron (DRI) production process
Exchanges
name	amount	location	unit	categories	type	reference product	comment
Iron Ore Pellets, Pelletization	1	GB	kg	Product	process
Iron Ore Concentrate, market for	0.9499	GLO	kg		technosphere
Hard coal, market for	0.0077	RNA	kg		technosphere
Bentonite, market for	0.0053	GLO	kg		technosphere
Dolomite, market for	0.0068	RER	kg		technosphere
Limestone, crushed, washed, market for	0.0025	CH	kg		technosphere
Compressed air, 1000 kPa gauge, market for	0.0089	RER	m3		technsphere
Tap water, market group for	0.399	RER	kg		technosphere
Light Fuel Oil, market for	0.002	Europe without Switzerland	kg
Electricity, medium voltage, market for	0.0203	GB	kWh		Technosphere	power plant	per ton HRC
Carbon dioxide	0.0194		kg	emission	to air
Carbon monoxide	1e-05		kg	emission	to air
Sulfur oxides, GB	4.84e-05	GB	kg	emission	to air		per ton HRC
Nitrogen oxides, GB	0.000287	GB	kg	emission	to air		per ton HRC
Particulates, unspecified	4.85e-05		kg	emission	to air		per ton HRC
Activity	Sponge Iron, H2 DRI
Production amount	1
reference product	DRI
type	process
unit	ton
location	GB
comment	Based on https://doi.org/10.1016/j.jclepro.2023.136262
source	Towards fossil-free steel: Life cycle assessment of biosyngas-based direct reduced iron (DRI) production process
Exchanges
name	amount	location	unit	categories	type	reference product	comment
Sponge Iron, NG DRI	1	GB	ton	Product	process
Iron Ore Pellets, Pelletization	1.391	GB	ton		Technosphre
Water, unspecified natural origin,	0.621	RER	m3		from nature	based on EcoInvent
Water, cooling, unspecified natural origin,	0.0118	RER	m3		from nature
Natural gas, high pressure, market for	40.8	GB	m3		Technosphre
Electricity, medium voltage, maraket for	3500	GB	kWh		Technosphre
Carbon dioxide	40		kg	emission	to air
Activity	Crude Steel production, EAF
Production amount	1
reference product	Refined steel
type	process
unit	ton
location	GB
comment	Based on https://doi.org/10.1016/j.jclepro.2023.136262
source	Towards fossil-free steel: Life cycle assessment of biosyngas-based direct reduced iron (DRI) production process
Exchanges
name	amount	location	unit	categories	type	reference product	comment
Crude Steel, EAF	1	GB	ton	Product	process
Sponge Iron, NG DRI	1.01	GB	ton		Technosphere
Quicklime, in pieces, loose, market for	0.025	RoW	ton		Technosphere	lime
Iron Scrap, sorted, pressed, market for	0.06	RER	ton		Technosphere
Anode, for metal electrolysis, market for	0.0043	GLO	ton		technosphere
Hard coal, market for	0.0094	RNA	ton		technosphere
Refractory, fireclay, packed, market for	0.007	GLO	ton		technosphere
Water, deionised, market for	977.77	Europe without Switzerland	kg		Technosphre	water, deionised
Natural gas, high pressure, market for	2.725	GB	m3		Technosphre
Electricity, medium voltage, maraket for	758	GB	kWh		Technosphre
Electricity, medium voltage, maraket for	38.7	GB	kWh		Technosphere
Carbon dioxide	124.98		kg	emission	to air
Carbon monoxide	0.008		kg	emission	to air
Sulfur oxides, GB	0.19	GB	kg	emission	to air
Nitrogen oxides, GB	0.24	GB	kg	emission	to air
Particulates, < 2.5 um	0.08		kg	emission	to air

## Sheet: DRI CCS
Activity	Electricity, at power plant/natural gas, post, pipeline 400km, storage 3000m/2025
production amount	1
reference product	Electricity, at power plant/natural gas, post, pipeline 400km, storage 3000m/2025
type	process
unit	kilowatt hour
location	RER
comment	Based on Qiu et al,
source	DOI: 10.1038/s41467-022-31146-1
Exchanges
name	amount	location	unit	categories	type	uncertainty type	loc	allocation	comment	simapro name
Electricity, at power plant/natural gas, post, pipeline 400km, storage 3000m/2025	1	RER	kilowatt hour	CCS Europe 2025::Natural gas	production			100		Electricity, at power plant/natural gas, post, pipeline 400km, storage 3000m/2025/RER U
Natural gas, burned in power plant/post, pipeline 400km, storage 3000m/2025/RER	5.81		megajoule	Materials/fuels	technosphere	0	5.81		E = 1/(efficiency_noCCS)*3.6
Activity	Natural gas, burned in power plant/post, pipeline 400km, storage 3000m/2025/RER
production amount	1
reference product	Natural gas, burned in power plant/post, pipeline 400km, storage 3000m/2025/RER
location	RER
type	process
unit	megajoule
comment	Based on Qiu et al,
source	DOI: 10.1038/s41467-022-31146-1
Exchanges
name	amount	location	unit	categories	type	uncertainty type	loc	scale	allocation	comment	negative	simapro name
Acenaphthene	7.93e-13		kilogram	air::urban air close to ground	biosphere	2	-27.863	0.804719		US EPA 1998, high uncertainty reported qulitatively therein	0
Acetaldehyde	8e-10		kilogram	air::urban air close to ground	biosphere	2	-20.9464	1.03972		rough estimate, high uncertainty	0
Acetic acid	1.21e-07		kilogram	air::urban air close to ground	biosphere	2	-15.9275	1.03972		rough estimate, high uncertainty	0
Ammonia	1.77e-06		kilogram	air	biosphere	0	1.77e-06			Difference of the ammonia emissions with and without capture according to Singh et al. 2011
Benzene	9.26e-10		kilogram	air::urban air close to ground	biosphere	2	-20.8001	0.804719		US EPA 1998, high uncertainty reported qulitatively therein	0
Benzo(a)pyrene	5.29e-13		kilogram	air::urban air close to ground	biosphere	2	-28.2678	0.804719		US EPA 1998, high uncertainty reported qulitatively therein	0
Butane	9.26e-07		kilogram	air::urban air close to ground	biosphere	2	-13.8924	0.804719		US EPA 1998, high uncertainty reported qulitatively therein	0
Carbon dioxide, fossil	0.0056		kilogram	air::urban air close to ground	biosphere	2	-5.18499	0.0243951		90% capture rate	0
Carbon monoxide, fossil	2.2e-06		kilogram	air::urban air close to ground	biosphere	2	-13.0271	0.202733		measurement, single CC power plant	0
Dinitrogen monoxide	1e-06		kilogram	air::urban air close to ground	biosphere	2	-13.8155	0.549306		estimate from range of values from different references	0
Dioxins, measured as 2,3,7,8-tetrachlorodibenzo-p-dioxin	2.9e-17		kilogram	air::urban air close to ground	biosphere	2	-38.0792	1.03972		rough estimate, high uncertainty	0
Ethane	1.37e-06		kilogram	air::urban air close to ground	biosphere	2	-13.5007	0.804719		US EPA 1998, high uncertainty reported qulitatively therein	0
Formaldehyde	3.31e-08		kilogram	air::urban air close to ground	biosphere	2	-17.2237	0.804719		US EPA 1998, high uncertainty reported qulitatively therein	0
Heat, waste	0.525		megajoule	air::urban air close to ground	biosphere	2	-0.644357	0.0243951		heating value and efficiency	0
Hexane	7.93e-07		kilogram	air::urban air close to ground	biosphere	2	-14.0474	0.804719		US EPA 1998, high uncertainty reported qulitatively therein	0
Mercury	3e-11		kilogram	air::urban air close to ground	biosphere	2	-24.2298	0.804719		basic uncertainty for heavy metal; trace element in natural gas	0
Methane, fossil	1e-06		kilogram	air::urban air close to ground	biosphere	2	-13.8155	0.804719		range of values from different references	0
Monoethanolamine	2.1e-06		kilogram	air	biosphere	0	2.1e-06			Solvent slip according to Singh et al. (2011)
Nitrogen oxides	9.97e-06		kilogram	air::urban air close to ground	biosphere	2	-11.5159	0.202733		P. Jansohn (50 ppm in the flue gas; SCR -85% minus 1-3ppm due to capture))	0
PAH, polycyclic aromatic hydrocarbons	8e-09		kilogram	air::urban air close to ground	biosphere	2	-18.6438	1.03972		rough estimate, high uncertainty	0
Particulates, < 2.5 um	5e-07		kilogram	air::urban air close to ground	biosphere	2	-14.5087	0.549306		estimate from range of values from different references	0
Pentane	1.15e-06		kilogram	air::urban air close to ground	biosphere	2	-13.6757	0.804719		US EPA 1998, high uncertainty reported qulitatively therein	0
Propane	7.05e-07		kilogram	air::urban air close to ground	biosphere	2	-14.1651	0.804719		US EPA 1998, high uncertainty reported qulitatively therein	0
Propionic acid	1.6e-08		kilogram	air::urban air close to ground	biosphere	2	-17.9507	1.03972		rough estimate, high uncertainty	0
Sulfur dioxide	5e-07		kilogram	air::urban air close to ground	biosphere	2	-14.5087	0.0476551		composition of natural gas	0
Toluene	1.5e-09		kilogram	air::urban air close to ground	biosphere	2	-20.3178	0.804719		US EPA 1998, high uncertainty reported qulitatively therein	0
Natural gas, burned in power plant/post, pipeline 400km, storage 3000m/2025/RER	1		megajoule	CCS Europe 2025::Natural gas::Geological storage	production				100	Europe
CO2 capture/natural gas, post, 400km pipeline, storage 3000m/2025	0.0504	RER	kilogram	Materials/fuels	technosphere	0	0.0504			90% capture rate		CO2 capture/natural gas, post, 400km pipeline, storage 3000m/2025/RER U
market for NOx retained, by selective catalytic reduction	7.7e-05	GLO	kilogram	Materials/fuels	technosphere	0	7.7e-05			P. Jansohn (50 ppm in the flue gas; SCR -85%)		NOx retained, in SCR/GLO U
market for gas power plant, combined cycle, 400MW electrical	2.19e-12	GLO	unit	Materials/fuels	technosphere	2	-26.8471	0.346574		n_plant = 1/(lifetime*annual fuel input)	0	NGCC power plant, 400MWe/2025/RER/I U
market for hydrochloric acid, without water, in 30% solution state	2.5e-06	RER	kilogram	Materials/fuels	technosphere	2	-12.8992	0.107556		basic uncertainty:1.05;(4,na,3,1,1,na)	0	Hydrochloric acid, 30% in H2O, at plant/RER U
market for sodium hydroxide, without water, in 50% solution state	2e-06	GLO	kilogram	Materials/fuels	technosphere	2	-13.1224	0.107556		basic uncertainty:1.05;(4,na,3,1,1,na)	0	Sodium hydroxide, 50% in H2O, production mix, at plant/RER U
market for water, decarbonised	0.5	DE	kilogram	Materials/fuels	technosphere	2	-0.693147	0.458145		range of values from different references	0	Water, decarbonised, at plant/RER U
market group for natural gas, high pressure	0.025641	Europe without Switzerland	cubic meter	Materials/fuels	technosphere	2	0.025641	0			0	Natural gas, high pressure, at consumer/RER U
treatment of residue from cooling tower, sanitary landfill	1e-06	CH	kilogram	Waste to treatment	technosphere	2	-13.8155	1.03972		rough estimate, high uncertainty	0	Disposal, residue from cooling tower, 30% water, to sanitary landfill/CH U
Activity	market for gas power plant, combined cycle, 400MW electrical
production amount	1
reference product	NGCC power plant, 400MWe/2025
type	process
unit	unit
location	GLO
comment	Based on Qiu et al,
source	DOI: 10.1038/s41467-022-31146-1
Exchanges
name	amount	location	unit	categories	type	uncertainty type	loc	scale	allocation	comment	negative	reference product	simapro name
Heat, waste	10900000		megajoule	air::urban air close to ground	biosphere	2	16.2043	0.752039		uncertainty of electricity consumed (see exchange "electricity, medium voltage, production UCTE, at grid")	0
Occupation, industrial area	1440000		square meter-year	natural resource::land	biosphere	2	14.1802	0.693147		uncertainty of land use and life time	0
Transformation, from unspecified	40000		square meter	natural resource::land	biosphere	2	10.5966	0.549306		estimated from range of values in literature	0
Transformation, to industrial area	40000		square meter	natural resource::land	biosphere	2	10.5966	0.549306		estimated from range of values in literature	0
market for gas power plant, combined cycle, 400MW electrical	1	GLO	unit	CCS Europe 2025::Infrastructure&Background	production				100				NGCC power plant, 400MWe/2025/RER/I U
ceramic tile production	4200	CH	kilogram	Materials/fuels	technosphere	2	8.34284	0.549306		basic uncertainty	0	ceramic tile	Ceramic tiles, at regional storage/CH U
cobalt production	720	GLO	kilogram	Materials/fuels	technosphere	2	6.57925	0.549306		basic uncertainty	0	cobalt	Cobalt, at plant/GLO U
heavy fuel oil, burned in refinery furnace	148000000	RoW	megajoule	Materials/fuels	technosphere	2	18.8127	0.752039		uncertainty of amount of material and of energy needed	0		Heavy fuel oil, burned in industrial furnace 1MW, non-modulating/RER U
market for aluminium, cast alloy	440000	GLO	kilogram	Materials/fuels	technosphere	2	12.9945	0.549306		basic uncertainty	0		Aluminium, production mix, at plant/RER U
market for chromium	976	GLO	kilogram	Materials/fuels	technosphere	2	6.88346	0.549306		basic uncertainty	0		Chromium, at regional storage/RER U
market for concrete, normal	6000	CH	cubic meter	Materials/fuels	technosphere	2	8.69951	0.549306		basic uncertainty	0		Concrete, normal, at plant/CH U
market for copper	440000	GLO	kilogram	Materials/fuels	technosphere	2	12.9945	0.549306		basic uncertainty	0		Copper, at regional storage/RER U
market for diesel, burned in building machine	148000000	GLO	megajoule	Materials/fuels	technosphere	2	18.8127	0.752039		uncertainty of amount of material and of energy needed	0		Diesel, burned in building machine/GLO U
market for reinforcing steel	8800000	GLO	kilogram	Materials/fuels	technosphere	2	15.9903	0.549306		basic uncertainty	0		Reinforcing steel, at plant/RER U
market for stone wool, packed	660000	GLO	kilogram	Materials/fuels	technosphere	2	13.4	0.549306		basic uncertainty	0	stone wool, packed	Rock wool, packed, at plant/CH U
market group for electricity, medium voltage	3020000	ENTSO-E	kilowatt hour	Materials/fuels	technosphere	2	14.9208	0.752039		uncertainty of amount of material and of energy needed	0		Electricity, medium voltage, production UCTE, at grid/UCTE U
nickel mine operation, sulfidic ore	6300	GLO	kilogram	Materials/fuels	technosphere	2	8.7483	0.549306		basic uncertainty	0	nickel, 99.5%	Nickel, 99.5%, at plant/GLO U
polyethylene production, low density, granulate	1300000	RER	kilogram	Materials/fuels	technosphere	2	14.0779	0.549306		basic uncertainty	0	polyethylene, low density, granulate	Polyethylene, LDPE, granulate, at plant/RER U
steel production, chromium steel 18/8, hot rolled	1800000	RER	kilogram	Materials/fuels	technosphere	2	14.4033	0.549306		basic uncertainty	0	steel, chromium steel 18/8, hot rolled	Chromium steel 18/8, at plant/RER U
Activity	CO2 capture/100% SNG, post, 400km pipeline, storage 3000m/2025
production amount	1
reference product	CO2 capture/100% SNG, post, 400km pipeline, storage 3000m/2025
type	process
unit	kilogram
location	RER
comment	Based on Qiu et al,
source	DOI: 10.1038/s41467-022-31146-1
Exchanges
name	amount	location	unit	categories	type	uncertainty type	loc	allocation	comment	simapro name
Ammonia	0.000123		kilogram	air	biosphere	0	0.000123		Moser et al. (2010)
Monoethanolamine	6e-06		kilogram	air	biosphere	0	6e-06		Moser et al. (2010)
Water, cooling, unspecified natural origin	0.0832		cubic meter	natural resource::in water	biosphere	0	0.0832		RECCS 2007
CO2 capture/100% SNG, post, 400km pipeline, storage 3000m/2025	1	RER	kilogram	CCS Europe 2025::Wood::Geological storage::SNGCC	production			100		CO2 capture/100% SNG, post, 400km pipeline, storage 3000m/2025/RER U
CO2 storage/100% SNG, post, 400km pipeline, storage 3000m/2025	1	RER	kilogram	Materials/fuels	technosphere	0	1		1 kg CO2 stored per 1 kg CO2 captured	CO2 storage/100% SNG, post, 400km pipeline, storage 3000m/2025/RER U
Electricity, from CC plant, 100% SNG, truck 25km, post, pipeline 400km, storage 3000m/2025	0.384	RER	kilowatt hour	Materials/fuels	technosphere	0	0.384		E_capture = E_el*(1-(eff_CCS/eff_no CCS))	Electricity, from CC plant, 100% SNG, truck 25km, post, pipeline 400km, storage 3000m/2025/RER U
heat pump production, for heat and power co-generation unit, 160kW electrical	8.27e-11	RER	unit	Materials/fuels	technosphere	0	8.27e-11		n_HX = n_total*lifetime_ratio/(lifetime_plant*annual m_flow)	Heat exchanger of cogen unit 160kWe/RER/I U
market for absorption chiller, 100kW	7.44e-10	GLO	unit	Materials/fuels	technosphere	0	7.44e-10		n_absorption chiller = n_total*lifetime_ratio/(lifetime_plant*annual m_flow)	Absorption chiller 100kW/CH/I U
market for charcoal	8.26e-05	GLO	kilogram	Materials/fuels	technosphere	0	8.26e-05		RECCS 2007	Charcoal, at plant/GLO U
market for gas turbine, 10MW electrical	3.31e-10	GLO	unit	Materials/fuels	technosphere	0	3.31e-10		n_GT = n_total*lifetime_ratio/(lifetime_plant*annual m_flow)	Gas turbine, 10MWe, at production plant/RER/I U
market for liquid storage tank, chemicals, organics	5.14e-12	GLO	unit	Materials/fuels	technosphere	0	5.14e-12		n_tank = V_total*lifetime_ratio/(V_ref*lifetime plant*annual m_flow)	Liquid storage tank, chemicals, organics/CH/I U
market for monoethanolamine	0.000284	GLO	kilogram	Materials/fuels	technosphere	0	0.000284		Moser et al. (2010)	Monoethanolamine, at plant/RER U
market for pump, 40W	5.79e-10	GLO	unit	Materials/fuels	technosphere	0	5.79e-10		n_pump = n_total*lifetime_ratio/(lifetime_plant*annual m_flow)	Pump 40W, at plant/CH/I U
market for sodium hydroxide, without water, in 50% solution state	0.000304	GLO	kilogram	Materials/fuels	technosphere	0	0.000304		RECCS 2007	Sodium hydroxide, 50% in H2O, production mix, at plant/RER U
treatment of spent solvent mixture, hazardous waste incineration	0.000227	CH	kilogram	Waste to treatment	technosphere	0	0.000227		Moser et al. (2010)	Disposal, solvents mixture, 16.5% water, to hazardous waste incineration/CH U
Activity	CO2 storage/natural gas, post, 400km pipeline, storage 3000m/2025
production amount	1
reference product	CO2 storage/natural gas, post, 400km pipeline, storage 3000m/2025
type	process
unit	kilogram
location	RER
comment	Based on Qiu et al,
source	DOI: 10.1038/s41467-022-31146-1
Exchanges
name	amount	location	unit	categories	type	uncertainty type	loc	scale	allocation	comment	negative	simapro name
CO2 storage/natural gas, post, 400km pipeline, storage 3000m/2025	1	RER	kilogram	CCS Europe 2025::Natural gas::Geological storage	production				100			CO2 storage/natural gas, post, 400km pipeline, storage 3000m/2025/RER U
drilling, deep borehole/m	5.07e-08	RER	meter	Materials/fuels	technosphere	0	5.07e-08			l_drilling = (n_injection wells+n_monitoring wells)*storage depth/(lifetime*annual_m_flow)		drilling, deep borehole/m/RER U
market for gas turbine, 10MW electrical	2.54e-11	GLO	unit	Materials/fuels	technosphere	2	-24.3963	0		n_turbine = n_injection wells/(lifetime*annual m_flow)	0	Gas turbine, 10MWe, at production plant/RER/I U
market group for electricity, medium voltage	0.0334	ENTSO-E	kilowatt hour	Materials/fuels	technosphere	2	-3.3992	0		E = 87,85*ln((p_hydrostat+p_over)/p_pipeline)*(m_flow_project*8760h/a)/annual_m_flow	0	Electricity, medium voltage, production UCTE, at grid/UCTE U
transport, pipeline, supercritical CO2, 200km w recompression	0.0307	RER	ton kilometer	Materials/fuels	technosphere	2	-3.48349	0		tkm = l_with comp*m_flow_project/(m_flow_dataset*1000kg/t)	0	transport, pipeline, supercritical CO2, 200km w recompression/RER U
transport, pipeline, supercritical CO2, 200km w/o recompression	0.0307	RER	ton kilometer	Materials/fuels	technosphere	2	-3.48349	0		tkm = l_no comp*m_flow_project/(m_flow_dataset*1000kg/t)	0	transport, pipeline, supercritical CO2, 200km w/o recompression/RER U
Activity	drilling, deep borehole/m
production amount	1
reference product	drilling, deep borehole/m
type	process
unit	meter
location	RER
comment	Based on Qiu et al,
source	DOI: 10.1038/s41467-022-31146-1
Exchanges
name	amount	location	unit	categories	type	uncertainty type	loc	scale	allocation	comment	negative	reference product	simapro name
AOX, Adsorbable Organic Halogen as Cl	4.78e-07		kilogram	water::surface water	biosphere	2	-14.5537	0			0
Aluminium	0.06		kilogram	water::surface water	biosphere	2	-2.81341	0			0
Arsenic, ion	0.00042		kilogram	water::surface water	biosphere	2	-7.77526	0			0
BOD5, Biological Oxygen Demand	0.3		kilogram	water::surface water	biosphere	2	-1.20397	0			0
Barium	0.006		kilogram	water::surface water	biosphere	2	-5.116	0			0
Boron	0.009		kilogram	water::surface water	biosphere	2	-4.71053	0			0
COD, Chemical Oxygen Demand	3		kilogram	water::surface water	biosphere	2	1.09861	0			0
Calcium, ion	0.6		kilogram	water::surface water	biosphere	2	-0.510826	0			0
Chloride	6		kilogram	water::surface water	biosphere	2	1.79176	0			0
Chromium, ion	0.0006		kilogram	water::surface water	biosphere	2	-7.41858	0			0
DOC, Dissolved Organic Carbon	0.3		kilogram	water::surface water	biosphere	2	-1.20397	0			0
Fluoride	0.003		kilogram	water::surface water	biosphere	2	-5.80914	0			0
Hydrocarbons, aromatic	0.003		kilogram	water::surface water	biosphere	2	-5.80914	0			0
Iron, ion	0.18		kilogram	water::surface water	biosphere	2	-1.7148	0			0
Magnesium	0.12		kilogram	water::surface water	biosphere	2	-2.12026	0			0
Manganese	0.003		kilogram	water::surface water	biosphere	2	-5.80914	0			0
Methane, dichloro-, HCC-30	0.06		kilogram	water::surface water	biosphere	2	-2.81341	0			0
Particulates, > 10 um	0.0148		kilogram	air::non-urban air or from high stacks	biosphere	2	-4.21313	0			0
Phosphorus	0.0012		kilogram	water::surface water	biosphere	2	-6.72543	0			0
Potassium, ion	0.9		kilogram	water::surface water	biosphere	2	-0.105361	0			0
Silicon	0.03		kilogram	water::surface water	biosphere	2	-3.50656	0			0
Sodium, ion	6		kilogram	water::surface water	biosphere	2	1.79176	0			0
Strontium	0.018		kilogram	water::surface water	biosphere	2	-4.01738	0			0
Sulfur	0.12		kilogram	water::surface water	biosphere	2	-2.12026	0			0
TOC, Total Organic Carbon	0.3		kilogram	water::surface water	biosphere	2	-1.20397	0			0
Water, well, in ground	3.34		cubic meter	natural resource::in water	biosphere	2	1.20597	0			0
Zinc, ion	0.0012		kilogram	water::surface water	biosphere	2	-6.72543	0			0
drilling, deep borehole/m	1	RER	meter	NEEDS_2000::CCS	production				100	Europe			drilling, deep borehole/m/RER U
activated bentonite production	20	DE	kilogram	Materials/fuels	technosphere	2	2.99573	0			0	activated bentonite	Bentonite, at processing/DE U
barite production	270	RER	kilogram	Materials/fuels	technosphere	2	5.59842	0			0	barite	Barite, at plant/RER U
cement production, Portland	200	CH	kilogram	Materials/fuels	technosphere	2	5.29832	0			0	cement, Portland	Portland cement, strength class Z 52.5, at plant/CH U
diesel, burned in diesel-electric generating set, 18.5kW	6300	GLO	megajoule	Materials/fuels	technosphere	2	8.7483	0			0		Diesel, burned in diesel-electric generating set/GLO U
lignite mine operation	0.2	RER	kilogram	Materials/fuels	technosphere	2	-1.60944	0			0	lignite	Lignite, at mine/RER U
market for chemical, organic	9.05	GLO	kilogram	Materials/fuels	technosphere	2	2.20276	0			0		Chemicals organic, at plant/GLO U
market for chemicals, inorganic	42.2	GLO	kilogram	Materials/fuels	technosphere	2	3.74242	0			0		Chemicals inorganic, at plant/GLO U
market for lubricating oil	60	RER	kilogram	Materials/fuels	technosphere	2	4.09434	0			0		Lubricating oil, at plant/RER U
market for steel, low-alloyed	210	GLO	kilogram	Materials/fuels	technosphere	2	5.34711	0			0		Steel, low-alloyed, at plant/RER U
market for transport, freight train	487	Europe without Switzerland	ton kilometer	Materials/fuels	technosphere	2	6.18826	0			0		Transport, freight, rail/RER U
market for transport, freight, lorry, unspecified	81.1	RER	ton kilometer	Materials/fuels	technosphere	2	4.39568	0			0		Transport, lorry >16t, fleet average/RER U
treatment of drilling waste, landfarming	237	CH	kilogram	Waste to treatment	technosphere	2	5.46806	0			0	drilling waste	Disposal, drilling waste, 71.5% water, to landfarming/CH U
treatment of drilling waste, residual material landfill	158	CH	kilogram	Waste to treatment	technosphere	2	5.0626	0			0	drilling waste	Disposal, drilling waste, 71.5% water, to residual material landfill/CH U
treatment of hazardous waste, hazardous waste incineration	5	CH	kilogram	Waste to treatment	technosphere	2	1.60944	0			0		Disposal, hazardous waste, 25% water, to hazardous waste incineration/CH U
Activity	transport, pipeline, supercritical CO2, 200km w recompression
production amount	1
reference product	transport, pipeline, supercritical CO2, 200km w recompression
type	process
unit	ton kilometer
location	RER
comment	Based on Qiu et al,
source	DOI: 10.1038/s41467-022-31146-1
Exchanges
name	amount	location	unit	categories	type	uncertainty type	loc	scale	allocation	comment	negative	simapro name
Carbon dioxide, fossil	0.00026		kilogram	air::urban air close to ground	biosphere	2	-8.25483	0			0
transport, pipeline, supercritical CO2, 200km w recompression	1	RER	ton kilometer	NEEDS_2000::CCS	production				100	Europe		transport, pipeline, supercritical CO2, 200km w recompression/RER U
market for gas turbine, 10MW electrical	4.22e-11	GLO	unit	Materials/fuels	technosphere	2	-23.8886	0			0	Gas turbine, 10MWe, at production plant/RER/I U
market group for electricity, medium voltage	0.0389	ENTSO-E	kilowatt hour	Materials/fuels	technosphere	2	-3.24676	0			0	Electricity, medium voltage, production UCTE, at grid/UCTE U
pipeline, supercritical CO2/km	4.22e-06	RER	meter	Materials/fuels	technosphere	2	4.22e-06	0			0	pipeline, supercritical CO2/km/RER/I U
Activity	transport, pipeline, supercritical CO2, 200km w/o recompression
production amount	1
reference product	transport, pipeline, supercritical CO2, 200km w/o recompression
type	process
unit	ton kilometer
location	RER
comment	Based on Qiu et al,
source	DOI: 10.1038/s41467-022-31146-1
Exchanges
name	amount	location	unit	categories	type	uncertainty type	loc	scale	allocation	comment	negative	simapro name
Carbon dioxide, fossil	0.00026		kilogram	air::urban air close to ground	biosphere	2	-8.25483	0			0
transport, pipeline, supercritical CO2, 200km w/o recompression	1	RER	ton kilometer	NEEDS_2000::CCS	production				100	Europe		transport, pipeline, supercritical CO2, 200km w/o recompression/RER U
pipeline, supercritical CO2/km	4.22e-06	RER	meter	Materials/fuels	technosphere	2	4.22e-06	0			0	pipeline, supercritical CO2/km/RER/I U
Activity	pipeline, supercritical CO2/km
production amount	1
reference product	pipeline, supercritical CO2/km
type	process
unit	kilometer
location	RER
comment	Based on Qiu et al,
source	DOI: 10.1038/s41467-022-31146-1
Exchanges
name	amount	location	unit	categories	type	uncertainty type	loc	scale	allocation	comment	negative	reference product	simapro name
Occupation, construction site	3330		square meter-year	natural resource::land	biosphere	2	8.11073	0			0
Transformation, from forest, unspecified	2000		square meter	natural resource::land	biosphere	2	7.6009	0			0
Transformation, to heterogeneous, agricultural	2000		square meter	natural resource::land	biosphere	2	7.6009	0			0
Water, unspecified natural origin	187		cubic meter	natural resource::in water	biosphere	2	5.23111	0			0
pipeline, supercritical CO2/km	1000	RER	meter	NEEDS_2000::CCS	production		1000		100	Europe			pipeline, supercritical CO2/km/RER/I U
drawing of pipe, steel	270000	RER	kilogram	Materials/fuels	technosphere	2	12.5062	0			0	drawing of pipe, steel	Drawing of pipes, steel/RER U
gravel and sand quarry operation	4400000	CH	kilogram	Materials/fuels	technosphere	2	15.2971	0			0	sand	Sand, at mine/CH U
market for diesel, burned in building machine	3310000	GLO	megajoule	Materials/fuels	technosphere	2	15.0125	0			0		Diesel, burned in building machine/GLO U
market for steel, low-alloyed	270000	GLO	kilogram	Materials/fuels	technosphere	2	12.5062	0			0		Steel, low-alloyed, at plant/RER U
market for stone wool, packed	5120	GLO	kilogram	Materials/fuels	technosphere	2	8.54091	0			0	stone wool, packed	Rock wool, packed, at plant/CH U
market for transport, freight train	55100	Europe without Switzerland	ton kilometer	Materials/fuels	technosphere	2	10.9169	0			0		Transport, freight, rail/RER U
market for transport, freight, lorry, unspecified	315000	RER	ton kilometer	Materials/fuels	technosphere	2	12.6603	0			0		Transport, lorry >16t, fleet average/RER U
transport, helicopter	26	GLO	hour	Materials/fuels	technosphere	2	3.2581	0			0		Transport, helicopter/GLO U
transport, helicopter, LTO cycle	10.4	GLO	unit	Materials/fuels	technosphere	2	2.34181	0			0		Transport, helicopter, LTO cycle/GLO U
treatment of inert waste, inert material landfill	4400000	CH	kilogram	Waste to treatment	technosphere	2	15.2971	0			0		Disposal, inert waste, 5% water, to inert material landfill/CH U
treatment of scrap steel, inert material landfill	135000	CH	kilogram	Waste to treatment	technosphere	2	11.813	0			0	scrap steel	Disposal, steel, 0% water, to inert material landfill/CH U
treatment of waste mineral wool, inert material landfill	5120	CH	kilogram	Waste to treatment	technosphere	2	8.54091	0			0	waste mineral wool, for final disposal	Disposal, mineral wool, 0% water, to inert material landfill/CH U
